# Supplementary material for: High-Throughput Sequencing of 16S rRNA Gene Amplicons: Effects of Extraction Procedure, Primer Length and Annealing Temperature
Source: PLoS One. 2012 May 29;7(5):e38094. doi: 10.1371/journal.pone.0038094 (PMC3362549; doi:10.1371/journal.pone.0038094)
Supplement: Table S1 — Summary of the experimental conditions used to produce and sequence the amplicons in each PCR reaction. (XLSX) [file pone.0038094.s001.xlsx]

## Sheet: temp_2
		3' Sequence of Primer binding to 16S
#SampleID	BarcodeSequence	Forward Primer	Reverse Primer	annealing temperature	sector on 454 plate	extraction procedure	DNA sample
F14-1	TCACGTACTA	AGAGTTTGATYMTG	TIACCGIIICTICTGGCAC	40	1	standard	1A
F14-2	TCACGTACTA	AGAGTTTGATYMTG	TIACCGIIICTICTGGCAC	40	2	standard	1A
R10-1	TGTACTACTC	AGAGTTTGATYMTGGCTCAG	TTACCGCGGC	40	2	standard	1A
R10-2	ACGACTACAG	AGAGTTTGATYMTGGCTCAG	TTACCGCGGC	40	2	standard	1A
an30-1	ATCAGACACG	AGAGTTTGATYMTGGCTCAG	TIACCGIIICTICTGGCAC	30	1	standard	1A
an35-1	ATATCGCGAG	AGAGTTTGATYMTGGCTCAG	TIACCGIIICTICTGGCAC	35	1	standard	1A
an40-1	ACGAGTGCGT	AGAGTTTGATYMTGGCTCAG	TIACCGIIICTICTGGCAC	40	1	standard	1A
an45-1	ACGCTCGACA	AGAGTTTGATYMTGGCTCAG	TIACCGIIICTICTGGCAC	45	1	standard	1A
an50-1	AGACGCACTC	AGAGTTTGATYMTGGCTCAG	TIACCGIIICTICTGGCAC	50	1	standard	1A
an55-1	AGCACTGTAG	AGAGTTTGATYMTGGCTCAG	TIACCGIIICTICTGGCAC	55	1	standard	1A
an30-2	ATCAGACACG	AGAGTTTGATYMTGGCTCAG	TIACCGIIICTICTGGCAC	30	2	standard	1A
an35-2	ATATCGCGAG	AGAGTTTGATYMTGGCTCAG	TIACCGIIICTICTGGCAC	35	2	standard	1A
an40-2	ACGAGTGCGT	AGAGTTTGATYMTGGCTCAG	TIACCGIIICTICTGGCAC	40	2	standard	1A
an45-2	ACGCTCGACA	AGAGTTTGATYMTGGCTCAG	TIACCGIIICTICTGGCAC	45	2	standard	1A
an50-2	AGACGCACTC	AGAGTTTGATYMTGGCTCAG	TIACCGIIICTICTGGCAC	50	2	standard	1A
an55-2	AGCACTGTAG	AGAGTTTGATYMTGGCTCAG	TIACCGIIICTICTGGCAC	55	2	standard	1A
F10-1	CGTCTAGTAC	AGAGTTTGAT	TIACCGIIICTICTGGCAC	30	1	standard	1A
F10-2	CGTCTAGTAC	AGAGTTTGAT	TIACCGIIICTICTGGCAC	30	2	standard	1A
3AH-1	TAGTATCAGC	AGAGTTTGATYMTGGCTCAG	TIACCGIIICTICTGGCAC	55	1	homegenized	3A
3AHF-1	TCTCTATGCG	AGAGTTTGATYMTGGCTCAG	TIACCGIIICTICTGGCAC	55	1	homegenized	3A
3AHFB-1	TGATACGTCT	AGAGTTTGATYMTGGCTCAG	TIACCGIIICTICTGGCAC	55	1	homegenized/frozen	3A
3AH-2	TAGTATCAGC	AGAGTTTGATYMTGGCTCAG	TIACCGIIICTICTGGCAC	55	2	homegenized/frozen	3A
3AHF-2	TCTCTATGCG	AGAGTTTGATYMTGGCTCAG	TIACCGIIICTICTGGCAC	55	2	homegenized/frozen/bead beaten	3A
3AHFB-2	TGATACGTCT	AGAGTTTGATYMTGGCTCAG	TIACCGIIICTICTGGCAC	55	2	homegenized/frozen/bead beaten	3A
