# Supplementary material for: High-Throughput Sequencing of 16S rRNA Gene Amplicons: Effects of Extraction Procedure, Primer Length and Annealing Temperature
Source: PLoS One. 2012 May 29;7(5):e38094. doi: 10.1371/journal.pone.0038094 (PMC3362549; doi:10.1371/journal.pone.0038094)
Supplement: Table S2 — The number of reads in each OTU obtained by the different PCR primer pairs and their assignment using the RDP classifier and the closest BLAST match from the SILVA and NCBI nr databases. (XLSX) [file pone.0038094.s002.xlsx]

## Sheet: primer_rep_tax
	Primer Used										blast to Silva database			blast to genbank nr
#OTU ID	F10/R10	F10/R10	F14/R19	F14/R19	F20/R10	F20/R10	F20/R19	F20/R19	Total Reads	rdp classification (50% bootstrao cutoff)	Silva data base match	accession	% identity	accession	% identitiy
887	188	257	664	504	885	622	1228	613	4961	Firmicutes;Clostridia;Clostridiales;Veillonellaceae;Megamonas;	Bacteria;Firmicutes;Clostridia;Clostridiales;Veillonellaceae;Megamonas;uncultured	FM873295	97.74	HM830492.1	100
594	49	45	467	523	436	381	1290	858	4049	Bacteroidetes;Bacteroidia;Bacteroidales;Rikenellaceae;Alistipes;	Bacteria;Bacteroidetes;Bacteroidia;Bacteroidales;Rikenellaceae;Alistipes;uncultured	DQ793625	94.12	FJ510995.1	100
886	99	91	94	86	140	102	288	114	1014	Proteobacteria;Epsilonproteobacteria;Campylobacterales;Campylobacteraceae;Campylobacter;	Bacteria;Proteobacteria;Epsilonproteobacteria;Campylobacterales;Campylobacteraceae;Campylobacter;Campylobacter	Z29326	100	JF798253.1	100
954	24	32	73	60	167	130	147	83	716	Firmicutes;Bacilli;Lactobacillales;Lactobacillaceae;Lactobacillus;	Bacteria;Firmicutes;Bacilli;Lactobacillales;Lactobacillaceae;Lactobacillus;uncultured	GQ075083	100	JN694788.1	100
913	28	44	67	102	79	81	176	84	661	Proteobacteria;Epsilonproteobacteria;Campylobacterales;Helicobacteraceae;Helicobacter;	Bacteria;Proteobacteria;Epsilonproteobacteria;Campylobacterales;Helicobacteraceae;Helicobacter;Helicobacter	GU902714	100	JN021839.1	100
981	0	0	0	0	234	123	203	98	658	Actinobacteria;Actinobacteria;Actinobacteridae;Bifidobacteriales;Bifidobacteriaceae;	Bacteria;Actinobacteria;Actinobacteria;Actinobacteridae;Bifidobacteriales;Bifidobacteriaceae;Bifidobacterium;Bifidobacterium	GU361821	100	GU361830.1	100
612	14	12	45	26	126	103	191	48	565	Firmicutes;Bacilli;Lactobacillales;Lactobacillaceae;Lactobacillus;	Bacteria;Firmicutes;Bacilli;Lactobacillales;Lactobacillaceae;Lactobacillus;uncultured	GQ175588	100	AB680530.1	100
991	25	28	71	49	91	57	175	60	556	Proteobacteria;Gammaproteobacteria;Enterobacteriales;Enterobacteriaceae;	Bacteria;Proteobacteria;Gammaproteobacteria;Enterobacteriales;Enterobacteriaceae;Escherichia-Shigella;uncultured	GQ048022	100	HQ701282.1	100
900	24	33	28	37	105	75	104	55	461	Firmicutes;Clostridia;Clostridiales;Ruminococcaceae;	Bacteria;Firmicutes;Clostridia;Clostridiales;Ruminococcaceae;Anaerofilum;uncultured	GQ871737	91.4	JF781756.1	99.55
1009	9	14	101	75	21	16	146	58	440	Firmicutes;Clostridia;Clostridiales;Ruminococcaceae;Faecalibacterium;	Bacteria;Firmicutes;Clostridia;Clostridiales;Ruminococcaceae;Faecalibacterium;uncultured	GQ175391	100	JF797887.1	100
606	34	34	50	27	67	30	68	18	328	Firmicutes;Clostridia;Clostridiales;	Bacteria;Firmicutes;Clostridia;Clostridiales;Ruminococcaceae;uncultured;uncultured	DQ800572	100	GQ179562.1	100
754	2	1	55	30	15	8	141	31	283	Bacteroidetes;Bacteroidia;Bacteroidales;Bacteroidaceae;Bacteroides;	Bacteria;Bacteroidetes;Bacteroidia;Bacteroidales;Bacteroidaceae;Bacteroides;uncultured	GQ079272	100	GU132132.2	100
967	44	36	31	9	38	25	51	23	257	Firmicutes;Clostridia;Clostridiales;Veillonellaceae;Allisonella;	Bacteria;Firmicutes;Clostridia;Clostridiales;Veillonellaceae;uncultured;uncultured	EU009858	99.09	FJ390676.1	99
982	5	10	20	17	38	40	46	25	201	Firmicutes;Clostridia;Clostridiales;	Bacteria;Firmicutes;Clostridia;Clostridiales;Lachnospiraceae;Coprococcus;uncultured	EF025273	99.07	GU171105.1	100
1016	2	4	34	18	37	33	50	20	198	Firmicutes;Clostridia;Clostridiales;Lachnospiraceae;	Bacteria;Firmicutes;Clostridia;Clostridiales;Lachnospiraceae;uncultured;uncultured	DQ057368	96.38	DQ057368.1	96.36
926	1	8	27	18	33	27	59	18	191	Firmicutes;Clostridia;Clostridiales;Ruminococcaceae;Butyricicoccus;	Bacteria;Firmicutes;Clostridia;Clostridiales;Ruminococcaceae;Incertae	EU728715	90.54	HQ705046.1	99.07
963	5	11	26	25	24	29	49	17	186	Firmicutes;Clostridia;Clostridiales;Lachnospiraceae;	Bacteria;Firmicutes;Clostridia;Clostridiales;Lachnospiraceae;uncultured;uncultured	EF025253	100	EF025253.1	100
953	11	11	25	13	30	28	42	18	178	Firmicutes;Clostridia;Clostridiales;Ruminococcaceae;Oscillibacter;	Bacteria;Firmicutes;Clostridia;Clostridiales;Ruminococcaceae;uncultured;uncultured	EF025275	99.55	JF797844.1	100
702	10	3	23	25	17	14	58	22	172	Firmicutes;	Bacteria;Firmicutes;Erysipelotrichi;Erysipelotrichales;Erysipelotrichaceae;Incertae	DQ057480	99.55	FJ367577.1	100
1007	12	5	24	24	28	7	50	18	168	Proteobacteria;Betaproteobacteria;Burkholderiales;Alcaligenaceae;Parasutterella;	Bacteria;Proteobacteria;Betaproteobacteria;Burkholderiales;Alcaligenaceae;Parasutterella;uncultured	DQ799518	100	FJ506373.1	100
1003	10	6	16	5	35	19	58	18	167	Firmicutes;Clostridia;Clostridiales;	Bacteria;Firmicutes;Clostridia;Clostridiales;Ruminococcaceae;Incertae	DQ455875	99.04	DQ456429.1	100
993	2	2	13	21	15	18	66	28	165	Firmicutes;Clostridia;Clostridiales;Lachnospiraceae;	Bacteria;Firmicutes;Clostridia;Clostridiales;Ruminococcaceae;uncultured;uncultured	DQ455899	100	DQ455899.1	100
829	8	10	20	20	31	29	31	11	160	Firmicutes;Bacilli;Lactobacillales;Lactobacillaceae;Lactobacillus;	Bacteria;Firmicutes;Bacilli;Lactobacillales;Lactobacillaceae;Lactobacillus;uncultured	EU460771	100	JN858951.1	100
961	2	2	40	23	8	4	39	9	127	Firmicutes;Clostridia;Clostridiales;Ruminococcaceae;Faecalibacterium;	Bacteria;Firmicutes;Clostridia;Clostridiales;Ruminococcaceae;Faecalibacterium;uncultured	DQ456207	99.55	JF781921.1	99.55
1017	2	5	19	13	15	5	40	23	122	Firmicutes;Clostridia;Clostridiales;Ruminococcaceae;Faecalibacterium;	Bacteria;Firmicutes;Clostridia;Clostridiales;Ruminococcaceae;Faecalibacterium;uncultured	DQ456165	99.55	JF797886.1	100
992	5	6	21	4	15	12	28	12	103	Firmicutes;Clostridia;Clostridiales;Ruminococcaceae;Subdoligranulum;	Bacteria;Firmicutes;Clostridia;Clostridiales;Ruminococcaceae;Subdoligranulum;uncultured	GQ175370	93.72	JF797861.1	100
1023	6	3	14	8	21	14	24	13	103	Firmicutes;Clostridia;Clostridiales;Ruminococcaceae;	Bacteria;Firmicutes;Clostridia;Clostridiales;Ruminococcaceae;Anaerotruncus;uncultured	GQ175418	100	GQ175418.1	100
987	3	0	10	8	12	19	38	8	98	Unclassified	Bacteria;Firmicutes;Clostridia;Clostridiales;Ruminococcaceae;uncultured;uncultured	DQ456218	99.54	GU171065.1	100
812	0	1	16	6	8	12	36	18	97	Bacteroidetes;Bacteroidia;Bacteroidales;Rikenellaceae;Alistipes;	Bacteria;Bacteroidetes;Bacteroidia;Bacteroidales;Rikenellaceae;Alistipes;uncultured	DQ456324	99.55	JF781959.1	100
914	0	1	17	16	15	6	35	6	96	Unclassified	Bacteria;Firmicutes;Clostridia;Clostridiales;Ruminococcaceae;uncultured;uncultured	GQ175520	100	JF797999.1	100
878	2	4	13	14	17	17	17	11	95	Firmicutes;Clostridia;Clostridiales;Lachnospiraceae;	Bacteria;Firmicutes;Clostridia;Clostridiales;Lachnospiraceae;Marvinbryantia;uncultured	EU778536	93.21	GU612482.1	93.0996
962	5	3	16	9	19	6	23	10	91	Firmicutes;Clostridia;Clostridiales;Lachnospiraceae;	Bacteria;Firmicutes;Clostridia;Clostridiales;Lachnospiraceae;uncultured;uncultured	FJ366193	97.3	JF781643.1	99.09
946	4	2	8	5	18	12	26	8	83	Firmicutes;Clostridia;	Bacteria;Firmicutes;Clostridia;Clostridiales;Lachnospiraceae;uncultured;uncultured	DQ456434	99.55	JF798053.1	100
769	0	0	21	8	1	3	36	9	78	Firmicutes;Clostridia;Clostridiales;Ruminococcaceae;	Bacteria;Firmicutes;Clostridia;Clostridiales;Ruminococcaceae;uncultured;uncultured	EU845170	91.44	JF797944.1	100
978	3	1	21	7	2	6	23	13	76	Firmicutes;Clostridia;Clostridiales;	Bacteria;Firmicutes;Clostridia;Clostridiales;Lachnospiraceae;Roseburia;uncultured	DQ455879	98.64	GU171241.1	99.55
871	5	2	7	7	8	9	30	6	74	Firmicutes;Clostridia;Clostridiales;Ruminococcaceae;	Bacteria;Firmicutes;Clostridia;Clostridiales;Ruminococcaceae;Anaerotruncus;uncultured	FJ440097	99.55	FJ440097.1	99.55
883	0	1	12	8	2	2	31	15	71	Firmicutes;Clostridia;Clostridiales;Lachnospiraceae;	Bacteria;Firmicutes;Clostridia;Clostridiales;Lachnospiraceae;Shuttleworthia;uncultured	EF405506	100	EF405506.1	100
1004	1	4	9	4	6	4	36	6	70	Lentisphaerae;Lentisphaeria;Victivallales;Victivallaceae;Victivallis;	Bacteria;Lentisphaerae;Lentisphaeria;Victivallales;Victivallaceae;Victivallis;uncultured	GQ897982	96.85	GQ897982.1	96.83
618	0	1	15	6	10	4	20	9	65	Firmicutes;Erysipelotrichi;Erysipelotrichales;Erysipelotrichaceae;Coprobacillus;	Bacteria;Firmicutes;Erysipelotrichi;Erysipelotrichales;Erysipelotrichaceae;Incertae	GQ493427	100	GU179917.1	100
836	4	0	7	4	8	11	20	6	60	Firmicutes;Clostridia;Clostridiales;Lachnospiraceae;	Bacteria;Firmicutes;Clostridia;Clostridiales;Lachnospiraceae;uncultured;uncultured	EU504073	96.41	JF797941.1	99.09
874	2	1	3	6	13	12	14	7	58	Firmicutes;Clostridia;Clostridiales;	Bacteria;Firmicutes;Clostridia;Clostridiales;Lachnospiraceae;Blautia;uncultured	GQ175451	99.55	JF781679.1	99.55
929	5	3	9	5	3	4	22	6	57	Firmicutes;Clostridia;Clostridiales;	Bacteria;Firmicutes;Clostridia;Clostridiales;Ruminococcaceae;Incertae	FJ368173	100	JF797860.1	100
604	0	0	6	0	3	3	39	5	56	Bacteroidetes;Bacteroidia;Bacteroidales;Porphyromonadaceae;	Bacteria;Bacteroidetes;Bacteroidia;Bacteroidales;Porphyromonadaceae;Barnesiella;uncultured	EU794219	76.208	JN021920.1	99.55
850	1	2	10	6	1	1	29	5	55	Bacteroidetes;Bacteroidia;Bacteroidales;Bacteroidaceae;Bacteroides;	Bacteria;Bacteroidetes;Bacteroidia;Bacteroidales;Bacteroidaceae;Bacteroides;uncultured	GQ448965	99.55	FJ509594.1	100
864	0	1	7	4	22	4	11	5	54	Firmicutes;Bacilli;Lactobacillales;Lactobacillaceae;Lactobacillus;	Bacteria;Firmicutes;Bacilli;Lactobacillales;Lactobacillaceae;Lactobacillus;Lactobacillus	AB326355	99.55	JF798227.1	100
728	4	0	14	6	1	3	19	6	53	Unclassified	Bacteria;Firmicutes;Clostridia;Clostridiales;Ruminococcaceae;Faecalibacterium;uncultured	DQ342331	100	DQ342331.1	100
861	3	1	4	5	12	5	19	4	53	Unclassified	Bacteria;Tenericutes;Mollicutes;RF9;uncultured	FJ681070	89.0505	HQ716507.1	89.376
1025	2	1	2	3	5	12	24	4	53	Firmicutes;Clostridia;Clostridiales;Lachnospiraceae;	Bacteria;Firmicutes;Clostridia;Clostridiales;Lachnospiraceae;uncultured;uncultured	EU456972	91.44	JF798206.1	98.64
1030	2	1	6	5	5	6	17	9	51	Firmicutes;Clostridia;Clostridiales;	Bacteria;Firmicutes;Clostridia;Clostridiales;Lachnospiraceae;uncultured;uncultured	AM404847	99.55	JF781605.1	99.55
904	2	6	6	4	12	9	7	3	49	Firmicutes;Clostridia;Clostridiales;Ruminococcaceae;	Bacteria;Firmicutes;Clostridia;Clostridiales;Ruminococcaceae;Subdoligranulum;uncultured	FJ440072	96.82	FJ390766.1	99.55
950	5	3	7	5	6	7	11	2	46	Firmicutes;Clostridia;Clostridiales;	Bacteria;Firmicutes;Clostridia;Clostridiales;Lachnospiraceae;uncultured;uncultured	DQ455929	99.09	DQ455929.1	99.09
1010	1	2	2	4	12	7	13	5	46	Firmicutes;Clostridia;Clostridiales;Ruminococcaceae;Lactonifactor;	Bacteria;Firmicutes;Clostridia;Clostridiales;Lachnospiraceae;uncultured;uncultured	FJ366976	99.55	JF781956.1	99.55
784	1	0	5	3	10	1	17	8	45	Firmicutes;Clostridia;	Bacteria;Firmicutes;Clostridia;Clostridiales;Lachnospiraceae;uncultured;uncultured	GQ175436	95.95	JF798157.1	96.36
794	0	0	7	11	4	1	16	6	45	Firmicutes;Clostridia;Clostridiales;Ruminococcaceae;Faecalibacterium;	Bacteria;Firmicutes;Clostridia;Clostridiales;Ruminococcaceae;Faecalibacterium;uncultured	GQ175484	100	GU060400.1	100
959	0	0	2	2	10	11	11	6	42	Proteobacteria;	Bacteria;Tenericutes;Mollicutes;RF9;uncultured	EU844107	90.58	GU956671.1	91.3176
651	0	0	4	1	2	1	27	6	41	Bacteroidetes;	Bacteria;Bacteroidetes;Bacteroidia;Bacteroidales;Rikenellaceae;Alistipes;uncultured	AY985522	99.55	GU631043.1	100
888	0	2	3	2	7	9	8	6	37	Firmicutes;Clostridia;Clostridiales;Lachnospiraceae;	Bacteria;Firmicutes;Clostridia;Clostridiales;Ruminococcaceae;uncultured;uncultured	GQ175517	100	GQ175517.1	100
741	0	0	7	5	5	2	12	5	36	Bacteroidetes;Bacteroidia;Bacteroidales;Porphyromonadaceae;Butyricimonas;	Bacteria;Bacteroidetes;Bacteroidia;Bacteroidales;Porphyromonadaceae;Butyricimonas;Bacteroidetes	AY538684	100	FJ507266.1	100
977	1	2	6	3	0	3	14	7	36	Firmicutes;Clostridia;Clostridiales;Ruminococcaceae;	Bacteria;Firmicutes;Clostridia;Clostridiales;Ruminococcaceae;uncultured;uncultured	DQ793626	91.48	GU171067.1	98.64
985	3	1	1	4	5	4	11	7	36	Firmicutes;Clostridia;Clostridiales;Ruminococcaceae;	Bacteria;Firmicutes;Clostridia;Clostridiales;Ruminococcaceae;Anaerotruncus;uncultured	GQ175418	95.5	GQ179019.1	97.27
875	2	2	0	0	11	11	8	1	35	Firmicutes;	Bacteria;Firmicutes;Erysipelotrichi;Erysipelotrichales;Erysipelotrichaceae;Catenibacterium;uncultured	EU470035	68.3316	HQ319013.1	88.79
1018	0	2	2	7	1	7	11	4	34	Firmicutes;Clostridia;Clostridiales;Ruminococcaceae;	Bacteria;Firmicutes;Clostridia;Clostridiales;Ruminococcaceae;uncultured;uncultured	DQ342334	100	AM278858.1	100
770	1	0	4	2	3	5	12	6	33	Firmicutes;Clostridia;Clostridiales;Lachnospiraceae;	Bacteria;Firmicutes;Clostridia;Clostridiales;Lachnospiraceae;uncultured;uncultured	EF071375	100	JF797905.1	100
782	0	1	10	8	0	1	8	4	32	Firmicutes;Clostridia;Clostridiales;Ruminococcaceae;Faecalibacterium;	Bacteria;Firmicutes;Clostridia;Clostridiales;Ruminococcaceae;Faecalibacterium;uncultured	EU778894	98.64	EU873661.1	100
937	0	0	4	7	3	1	13	4	32	Firmicutes;Clostridia;Clostridiales;Lachnospiraceae;	Bacteria;Firmicutes;Clostridia;Clostridiales;Lachnospiraceae;Incertae	FJ367509	99.55	HQ452856.1	100
915	0	0	6	2	2	2	14	5	31	Unclassified	Bacteria;Firmicutes;Clostridia;Clostridiales;Ruminococcaceae;uncultured;uncultured	DQ456223	97.3	JF781881.1	100
692	1	1	2	2	1	6	11	6	30	Firmicutes;Clostridia;Clostridiales;Veillonellaceae;Megamonas;	Bacteria;Firmicutes;Clostridia;Clostridiales;Ruminococcaceae;Faecalibacterium;uncultured	DQ455859	100	JN021891.1	100
755	0	1	4	1	6	5	12	0	29	Firmicutes;Clostridia;Clostridiales;	Bacteria;Firmicutes;Clostridia;Clostridiales;Ruminococcaceae;uncultured;uncultured	GQ897986	98.0793	JF798015.1	100
941	0	2	1	5	3	2	12	3	28	Bacteroidetes;Bacteroidia;Bacteroidales;Porphyromonadaceae;Barnesiella;	Bacteria;Bacteroidetes;Bacteroidia;Bacteroidales;Porphyromonadaceae;Barnesiella;Barnesiella	AB267809	98.16	NR_041508.1	98.15
848	0	1	2	0	6	3	12	2	26	Unclassified	Bacteria;Tenericutes;Mollicutes;RF9;uncultured	GQ175411	99.09	GQ175411.1	99.09
662	0	0	5	4	2	3	6	5	25	Bacteroidetes;Bacteroidia;Bacteroidales;Rikenellaceae;Alistipes;	Bacteria;Bacteroidetes;Bacteroidia;Bacteroidales;Rikenellaceae;Alistipes;Alistipes	AY547271	100	FJ505998.1	100
776	0	0	4	0	5	4	10	2	25	Firmicutes;Clostridia;Clostridiales;Ruminococcaceae;	Bacteria;Firmicutes;Clostridia;Clostridiales;Ruminococcaceae;uncultured;uncultured	EU777885	94.55	GU171122.1	96.8
997	0	3	3	2	5	5	6	1	25	Firmicutes;Bacilli;Lactobacillales;Lactobacillaceae;Lactobacillus;	Bacteria;Firmicutes;Bacilli;Lactobacillales;Lactobacillaceae;Lactobacillus;uncultured	GQ448479	100	AB680629.1	100
810	0	0	5	3	3	0	8	5	24	Bacteroidetes;Bacteroidia;Bacteroidales;Rikenellaceae;Alistipes;	Bacteria;Bacteroidetes;Bacteroidia;Bacteroidales;Porphyromonadaceae;Barnesiella;uncultured	DQ824023	100	GU633002.1	100
884	2	3	3	4	4	4	4	0	24	Firmicutes;Clostridia;Clostridiales;	Bacteria;Firmicutes;Clostridia;Clostridiales;Ruminococcaceae;Anaerotruncus;uncultured	FJ440066	99.09	FJ440066.1	99.09
901	1	1	2	6	1	4	6	3	24	Lentisphaerae;Lentisphaeria;Victivallales;Victivallaceae;Victivallis;	Bacteria;Lentisphaerae;Lentisphaeria;Victivallales;Victivallaceae;Victivallis;uncultured	DQ456068	99.09	DQ456079.1	99.09
1033	0	0	7	3	3	3	6	2	24	Firmicutes;Clostridia;Clostridiales;Ruminococcaceae;	Bacteria;Firmicutes;Clostridia;Clostridiales;Ruminococcaceae;uncultured;uncultured	DQ793626	98.64	DQ793626.1	98.64
852	0	0	5	5	1	0	12	0	23	Firmicutes;	Bacteria;Firmicutes;Erysipelotrichi;Erysipelotrichales;Erysipelotrichaceae;Incertae	AM275467	84.58	AB075663.1	100
674	0	1	3	2	5	3	7	1	22	Firmicutes;Clostridia;Clostridiales;Ruminococcaceae;	Bacteria;Firmicutes;Clostridia;Clostridiales;Ruminococcaceae;uncultured;uncultured	AF371779	88	JF781792.1	91.36
934	1	0	4	3	5	0	6	3	22	Firmicutes;Clostridia;Clostridiales;Ruminococcaceae;	Bacteria;Firmicutes;Clostridia;Clostridiales;Ruminococcaceae;Faecalibacterium;uncultured	DQ455824	99.55	HQ705157.1	100
940	0	0	8	1	0	0	9	3	21	Firmicutes;Clostridia;Clostridiales;Ruminococcaceae;Faecalibacterium;	Bacteria;Firmicutes;Clostridia;Clostridiales;Ruminococcaceae;Faecalibacterium;uncultured	DQ456040	99.55	DQ456040.1	99.55
948	2	0	2	1	3	1	11	1	21	Firmicutes;Clostridia;Clostridiales;	Bacteria;Firmicutes;Clostridia;Clostridiales;Ruminococcaceae;Incertae	DQ456395	99.55	JF797951.1	99.55
989	0	0	6	3	1	0	10	1	21	Bacteroidetes;Bacteroidia;Bacteroidales;Bacteroidaceae;Bacteroides;	Bacteria;Bacteroidetes;Bacteroidia;Bacteroidales;Bacteroidaceae;Bacteroides;uncultured	GQ448328	100	JN569520.1	100
1011	0	1	2	4	0	0	9	5	21	Firmicutes;Clostridia;Clostridiales;Lachnospiraceae;	Bacteria;Firmicutes;Clostridia;Clostridiales;Lachnospiraceae;Incertae	EF025265	100	JF798211.1	100
842	1	0	1	0	6	1	8	3	20	Firmicutes;Clostridia;Clostridiales;	Bacteria;Firmicutes;Clostridia;Clostridiales;Lachnospiraceae;uncultured;uncultured	GQ175384	97.63	GQ175467.1	98.58
925	4	1	1	3	3	4	3	1	20	Firmicutes;Clostridia;Clostridiales;Ruminococcaceae;Oscillibacter;	Bacteria;Firmicutes;Clostridia;Clostridiales;Ruminococcaceae;uncultured;uncultured	EF402279	94.9113	GU170991.1	96.82
600	0	0	1	0	3	3	8	4	19	Firmicutes;Erysipelotrichi;Erysipelotrichales;Erysipelotrichaceae;Holdemania;	Bacteria;Firmicutes;Erysipelotrichi;Erysipelotrichales;Erysipelotrichaceae;Holdemania;uncultured	DQ802444	86.86	FJ722890.1	70
694	3	0	1	2	1	3	7	2	19	Firmicutes;Clostridia;Clostridiales;Ruminococcaceae;	Bacteria;Firmicutes;Clostridia;Clostridiales;Ruminococcaceae;Incertae	EU622676	97.21	EU622676.1	97.21
746	1	0	3	0	2	2	8	3	19	Firmicutes;Clostridia;Clostridiales;Ruminococcaceae;Lactonifactor;	Bacteria;Firmicutes;Clostridia;Clostridiales;Lachnospiraceae;Coprococcus;uncultured	EF025273	96.31	JF797932.1	98.16
768	0	0	2	6	1	2	7	1	19	Bacteroidetes;Bacteroidia;Bacteroidales;Bacteroidaceae;Bacteroides;	Bacteria;Bacteroidetes;Bacteroidia;Bacteroidales;Bacteroidaceae;Bacteroides;uncultured	EU762736	99.55	FJ507579.1	99
779	0	0	4	2	1	3	6	3	19	Unclassified	Bacteria;Firmicutes;Clostridia;Clostridiales;Ruminococcaceae;uncultured;uncultured	DQ793581	100	JF798100.1	100
879	0	0	2	2	2	5	5	3	19	Unclassified	Bacteria;Firmicutes;Clostridia;Clostridiales;Ruminococcaceae;uncultured;uncultured	DQ456160	99.54	JF797994.1	99.54
672	1	0	5	1	3	0	5	3	18	Unclassified	Bacteria;Firmicutes;Erysipelotrichi;Erysipelotrichales;Erysipelotrichaceae;uncultured	AM405127	94.64	JN021848.1	100
747	0	0	3	0	5	0	10	0	18	Firmicutes;Bacilli;Lactobacillales;Lactobacillaceae;Lactobacillus;	Bacteria;Firmicutes;Bacilli;Lactobacillales;Lactobacillaceae;Lactobacillus;Lactobacillus	AY255802	100	AB626079.1	100
751	0	0	6	0	2	3	7	0	18	Firmicutes;Clostridia;Clostridiales;	Bacteria;Firmicutes;Clostridia;Clostridiales;Ruminococcaceae;Incertae	GQ871731	90.52	JF797855.1	99.04
841	0	2	3	1	1	3	7	1	18	Firmicutes;Clostridia;Clostridiales;	Bacteria;Firmicutes;Clostridia;Clostridiales;Ruminococcaceae;uncultured;uncultured	AF371779	87.67	JF781792.1	94.09
659	1	3	2	0	2	1	5	3	17	Firmicutes;Clostridia;Clostridiales;Ruminococcaceae;	Bacteria;Firmicutes;Clostridia;Clostridiales;Ruminococcaceae;uncultured;uncultured	DQ057382	100	DQ057382.1	100
752	0	0	1	2	3	1	8	2	17	Firmicutes;	Bacteria;Firmicutes;Erysipelotrichi;Erysipelotrichales;Erysipelotrichaceae;Incertae	EF025235	100	EF025235.2	100
773	2	1	0	2	2	2	8	0	17	Firmicutes;Clostridia;Clostridiales;	Bacteria;Firmicutes;Clostridia;Clostridiales;Ruminococcaceae;uncultured;uncultured	GQ175428	93.75	HQ705148.1	95.5
787	0	0	2	0	1	1	11	2	17	Firmicutes;Clostridia;Clostridiales;IncertaeSedisXIV;Blautia;	Bacteria;Firmicutes;Clostridia;Clostridiales;Lachnospiraceae;Blautia;uncultured	DQ057417	98.64	JF781808.1	100
821	4	1	3	2	1	0	4	2	17	Firmicutes;Clostridia;Clostridiales;Ruminococcaceae;	Bacteria;Firmicutes;Clostridia;Clostridiales;Ruminococcaceae;Incertae	EU774362	88.34	GU635315.1	88.58
830	4	0	2	1	2	2	5	1	17	Proteobacteria;Betaproteobacteria;Burkholderiales;Alcaligenaceae;Sutterella;	Bacteria;Proteobacteria;Betaproteobacteria;Burkholderiales;Alcaligenaceae;Sutterella;uncultured	EU009831	96.74	EU009831.1	96.73
835	0	1	4	1	4	1	4	2	17	Unclassified	Bacteria;Firmicutes;Clostridia;Clostridiales;Ruminococcaceae;uncultured;uncultured	FJ440053	94.9113	GU171006.1	99.09
877	1	1	1	0	4	5	2	3	17	Firmicutes;Clostridia;Clostridiales;	Bacteria;Firmicutes;Clostridia;Clostridiales;Lachnospiraceae;uncultured;uncultured	EF096228	93.3	JN021845.1	99.09
910	1	1	3	1	3	1	6	1	17	Firmicutes;Clostridia;Clostridiales;Ruminococcaceae;Oscillibacter;	Bacteria;Firmicutes;Clostridia;Clostridiales;Ruminococcaceae;uncultured;uncultured	GQ897646	93.55	GU170991.1	96.74
932	0	1	3	1	0	1	6	5	17	Firmicutes;Clostridia;Clostridiales;Ruminococcaceae;	Bacteria;Firmicutes;Clostridia;Clostridiales;Ruminococcaceae;uncultured;uncultured	GQ175371	100	JF798135.1	100
986	2	2	3	0	2	2	6	0	17	Firmicutes;Clostridia;Clostridiales;Ruminococcaceae;	Bacteria;Firmicutes;Clostridia;Clostridiales;Ruminococcaceae;Ruminococcus;uncultured	GQ492302	89.81	JF781812.1	93.93
1015	0	0	0	0	5	3	6	3	17	Actinobacteria;Actinobacteria;Coriobacteridae;Coriobacteriales;Coriobacterineae;	Bacteria;Actinobacteria;Actinobacteria;Coriobacteridae;Coriobacteriales;Coriobacterineae;Coriobacteriaceae;Collinsella;uncultured	DQ071532	96.38	DQ071532.1	95.3667
589	0	0	3	2	0	0	11	0	16	Bacteroidetes;Bacteroidia;Bacteroidales;Bacteroidaceae;Bacteroides;	Bacteria;Bacteroidetes;Bacteroidia;Bacteroidales;Bacteroidaceae;Bacteroides;uncultured	GQ898791	100	JF782012.1	100
732	0	0	1	2	4	5	3	1	16	Firmicutes;Clostridia;Clostridiales;Ruminococcaceae;	Bacteria;Firmicutes;Clostridia;Clostridiales;Lachnospiraceae;Incertae	FJ947528	100	JF781989.1	100
766	1	2	2	1	4	3	2	1	16	Firmicutes;Clostridia;Clostridiales;Ruminococcaceae;	Bacteria;Firmicutes;Clostridia;Clostridiales;Ruminococcaceae;Anaerotruncus;uncultured	AF376225	90.0991	JF797767.1	100
761	0	1	2	4	1	1	4	2	15	Firmicutes;Clostridia;Clostridiales;	Bacteria;Firmicutes;Clostridia;Clostridiales;Ruminococcaceae;uncultured;uncultured	AF371779	86.78	JF781792.1	97.73
840	1	0	4	0	3	0	6	1	15	Firmicutes;Clostridia;Clostridiales;Ruminococcaceae;Lactonifactor;	Bacteria;Firmicutes;Clostridia;Clostridiales;Lachnospiraceae;Coprococcus;uncultured	EF025273	96.35	AB075654.1	99.54
1024	0	0	2	2	1	1	6	3	15	Firmicutes;Clostridia;Clostridiales;Ruminococcaceae;Lactonifactor;	Bacteria;Firmicutes;Clostridia;Clostridiales;Lachnospiraceae;Roseburia;uncultured	GQ492822	100	GQ492822.1	100
767	0	1	2	2	3	2	2	2	14	Firmicutes;Clostridia;Clostridiales;Ruminococcaceae;Lactonifactor;	Bacteria;Firmicutes;Clostridia;Clostridiales;Lachnospiraceae;Coprococcus;intestinal	FJ711049	86.5179	JF797939.1	99.53
860	1	0	2	0	2	1	6	2	14	Firmicutes;Clostridia;Clostridiales;Lachnospiraceae;Roseburia;	Bacteria;Firmicutes;Clostridia;Clostridiales;Lachnospiraceae;Shuttleworthia;uncultured	DQ327579	97.73	DQ327579.1	97.73
902	0	0	4	1	1	1	6	1	14	Firmicutes;Clostridia;Clostridiales;	Bacteria;Firmicutes;Clostridia;Clostridiales;Ruminococcaceae;Incertae	DQ057387	98.17	JF797867.1	99.54
955	1	0	2	1	0	2	6	2	14	Firmicutes;Clostridia;Clostridiales;Ruminococcaceae;Oscillibacter;	Bacteria;Firmicutes;Clostridia;Clostridiales;Ruminococcaceae;uncultured;uncultured	DQ456091	100	DQ456091.1	100
1022	0	1	2	1	5	1	2	2	14	Firmicutes;Clostridia;Clostridiales;	Bacteria;Firmicutes;Clostridia;Clostridiales;Lachnospiraceae;uncultured;uncultured	EF400719	91.52	GU171144.1	99.55
690	0	0	2	1	2	0	7	1	13	Unclassified	Bacteria;Tenericutes;Mollicutes;RF9;uncultured	EF445188	93.4822	EF445188.1	95
783	0	0	2	3	3	0	4	1	13	Bacteroidetes;Bacteroidia;Bacteroidales;Bacteroidaceae;Bacteroides;	Bacteria;Bacteroidetes;Bacteroidia;Bacteroidales;Bacteroidaceae;Bacteroides;uncultured	GQ493796	100	JF163228.1	100
851	0	0	2	3	3	1	2	2	13	Proteobacteria;Deltaproteobacteria;Desulfovibrionales;Desulfovibrionaceae;	Bacteria;Proteobacteria;Deltaproteobacteria;Desulfovibrionales;Desulfovibrionaceae;Desulfovibrio;uncultured	EF454852	91.07	EF454852.2	90.54
966	2	0	3	0	1	1	5	1	13	Firmicutes;Clostridia;Clostridiales;Ruminococcaceae;Oscillibacter;	Bacteria;Firmicutes;Clostridia;Clostridiales;Ruminococcaceae;Oscillibacter;uncultured	EU622675	95.5	AM888683.1	98.18
969	0	0	3	1	1	0	6	2	13	Firmicutes;Clostridia;Clostridiales;	Bacteria;Firmicutes;Clostridia;Clostridiales;Lachnospiraceae;uncultured;uncultured	FJ366013	98.15	AB080879.1	99.07
988	0	0	2	0	1	2	5	3	13	Unclassified	Bacteria;Firmicutes;Clostridia;Clostridiales;Ruminococcaceae;Faecalibacterium;uncultured	DQ456180	100	JN021802.1	100
652	0	0	0	1	1	0	9	1	12	Bacteroidetes;Bacteroidia;Bacteroidales;Porphyromonadaceae;Butyricimonas;	Bacteria;Bacteroidetes;Bacteroidia;Bacteroidales;Porphyromonadaceae;Butyricimonas;uncultured	AY981885	98.64	AY979403.1	98.64
676	0	0	3	0	2	2	5	0	12	Firmicutes;Clostridia;Clostridiales;	Bacteria;Firmicutes;Clostridia;Clostridiales;Lachnospiraceae;uncultured;uncultured	EU463561	95.91	JF781720.1	100
933	0	0	3	0	2	1	4	2	12	Firmicutes;Clostridia;Clostridiales;	Bacteria;Firmicutes;Clostridia;Clostridiales;Lachnospiraceae;uncultured;uncultured	DQ456135	100	DQ456135.1	100
661	1	0	0	2	0	6	0	2	11	Firmicutes;Clostridia;Clostridiales;Ruminococcaceae;Oscillibacter;	Bacteria;Firmicutes;Clostridia;Clostridiales;Ruminococcaceae;uncultured;uncultured	DQ456371	99.09	JF798050.1	100
757	0	0	1	2	3	0	4	1	11	Firmicutes;Clostridia;Clostridiales;Ruminococcaceae;	Bacteria;Firmicutes;Clostridia;Clostridiales;Ruminococcaceae;uncultured;uncultured	DQ057382	95.41	DQ057382.1	95.41
862	1	1	4	0	0	0	2	3	11	Firmicutes;	Bacteria;Firmicutes;Clostridia;Clostridiales;Ruminococcaceae;Incertae	FJ367631	26.1144	EU622687.1	75.98
983	0	0	4	4	1	0	2	0	11	Firmicutes;Clostridia;Clostridiales;Lachnospiraceae;	Bacteria;Firmicutes;Clostridia;Clostridiales;Lachnospiraceae;Incertae	FJ367802	99.54	FJ367856.1	99.54
682	0	0	3	0	2	1	4	0	10	Firmicutes;	Bacteria;Firmicutes;Clostridia;Clostridiales;Ruminococcaceae;Incertae	FJ368283	99.53	JF797949.1	100
687	1	1	1	1	1	1	2	2	10	Firmicutes;Clostridia;Clostridiales;Ruminococcaceae;Anaerotruncus;	Bacteria;Firmicutes;Clostridia;Clostridiales;Ruminococcaceae;uncultured;uncultured	EU775146	89.91	EU775146.1	88.48
688	1	0	1	1	2	1	4	0	10	Firmicutes;Clostridia;Clostridiales;	Bacteria;Firmicutes;Clostridia;Clostridiales;Ruminococcaceae;uncultured;uncultured	FJ366638	100	FJ367807.1	100
701	0	0	3	2	2	1	2	0	10	Firmicutes;Clostridia;Clostridiales;Ruminococcaceae;	Bacteria;Firmicutes;Clostridia;Clostridiales;Ruminococcaceae;uncultured;uncultured	DQ057382	93.0105	AF376445.1	91
781	1	0	1	0	2	0	5	1	10	Unclassified	Bacteria;Tenericutes;Mollicutes;RF9;uncultured	GQ897824	88.24	GQ897861.1	88.64
800	0	0	2	0	1	2	4	1	10	Firmicutes;Clostridia;Clostridiales;	Bacteria;Firmicutes;Clostridia;Clostridiales;Lachnospiraceae;uncultured;uncultured	DQ014990	89.82	AB075657.1	100
849	1	1	0	1	1	1	5	0	10	Firmicutes;Clostridia;Clostridiales;Ruminococcaceae;Subdoligranulum;	Bacteria;Firmicutes;Clostridia;Clostridiales;Ruminococcaceae;Subdoligranulum;uncultured	FJ440072	100	FJ440072.1	100
868	0	0	0	0	4	1	3	2	10	Firmicutes;Clostridia;Clostridiales;Ruminococcaceae;	Bacteria;Firmicutes;Clostridia;Clostridiales;Lachnospiraceae;uncultured;uncultured	EU777932	91.89	GU171122.1	99.54
1026	0	0	1	2	1	2	2	2	10	Firmicutes;Clostridia;Clostridiales;Lachnospiraceae;Syntrophococcus;	Bacteria;Firmicutes;Clostridia;Clostridiales;Lachnospiraceae;Incertae	GQ175482	98.62	JF797859.1	100
644	6	1	1	1	0	0	0	0	9	Firmicutes;Clostridia;Clostridiales;	Bacteria;Firmicutes;Clostridia;Clostridiales;Lachnospiraceae;uncultured;uncultured	DQ793542	96.63	DQ793542.1	96.59
677	0	0	0	1	2	1	2	3	9	Firmicutes;Bacilli;Lactobacillales;Streptococcaceae;Streptococcus;	Bacteria;Firmicutes;Bacilli;Lactobacillales;Streptococcaceae;Streptococcus;uncultured	FJ196714	100	JF920326.1	100
689	0	1	3	2	1	0	1	1	9	Firmicutes;Clostridia;Clostridiales;Lachnospiraceae;	Bacteria;Firmicutes;Clostridia;Clostridiales;Lachnospiraceae;uncultured;uncultured	EF025253	97.29	EF025253.1	97.27
691	0	0	1	1	1	3	3	0	9	Firmicutes;Clostridia;Clostridiales;	Bacteria;Firmicutes;Clostridia;Clostridiales;Ruminococcaceae;Incertae	FJ367631	25.6716	EU622687.1	75.54
808	0	1	1	1	1	0	4	1	9	Firmicutes;Clostridia;Clostridiales;Lachnospiraceae;Roseburia;	Bacteria;Firmicutes;Clostridia;Clostridiales;Lachnospiraceae;uncultured;uncultured	FJ679890	91.52	JF781946.1	99.09
907	0	0	3	3	0	2	0	1	9	Firmicutes;Clostridia;Clostridiales;Ruminococcaceae;	Bacteria;Firmicutes;Clostridia;Clostridiales;Ruminococcaceae;Anaerotruncus;uncultured	AF376223	89.2952	JF797751.1	99.55
919	0	0	1	0	2	0	5	1	9	Unclassified	Bacteria;Firmicutes;Clostridia;Clostridiales;Ruminococcaceae;Faecalibacterium;uncultured	DQ456427	92.83	GU171037.1	97.73
927	0	0	1	1	0	0	5	2	9	Firmicutes;Clostridia;Clostridiales;	Bacteria;Firmicutes;Clostridia;Clostridiales;Lachnospiraceae;uncultured;uncultured	EF025241	99.54	JN021842.1	100
958	1	0	0	1	2	2	1	2	9	Firmicutes;Clostridia;Clostridiales;	Bacteria;Firmicutes;Clostridia;Clostridiales;Ruminococcaceae;Incertae	FJ367631	29.202	EU622687.1	75.44
1013	0	1	1	3	2	0	2	0	9	Firmicutes;Clostridia;Clostridiales;Lachnospiraceae;Syntrophococcus;	Bacteria;Firmicutes;Clostridia;Clostridiales;Lachnospiraceae;Incertae	EF025286	100	EF025286.1	100
605	0	0	0	0	5	1	2	0	8	Firmicutes;Clostridia;Clostridiales;Lachnospiraceae;	Bacteria;Firmicutes;Clostridia;Clostridiales;Lachnospiraceae;Blautia;uncultured	GQ175502	98.19	JF781935.1	99.09
658	0	0	2	0	1	2	1	2	8	Firmicutes;Clostridia;Clostridiales;	Bacteria;Firmicutes;Clostridia;Clostridiales;Lachnospiraceae;Caldicoprobacter;uncultured	FJ880766	88.89	JF590893.1	90.09
695	1	2	0	0	2	0	3	0	8	Firmicutes;Clostridia;Clostridiales;	Bacteria;Firmicutes;Clostridia;Clostridiales;Ruminococcaceae;Incertae	FJ369047	99.07	JF797764.1	100
744	0	0	0	1	3	2	2	0	8	Firmicutes;Clostridia;Clostridiales;Ruminococcaceae;	Bacteria;Firmicutes;Clostridia;Clostridiales;Lachnospiraceae;Incertae	DQ823985	93.12	AB075612.1	97.69
759	1	2	1	1	0	2	0	1	8	Firmicutes;Clostridia;Clostridiales;Ruminococcaceae;	Bacteria;Firmicutes;Clostridia;Clostridiales;Ruminococcaceae;Incertae	GQ175513	94.55	JF797914.1	100
780	0	0	3	2	1	1	1	0	8	Unclassified	Bacteria;Firmicutes;Clostridia;Clostridiales;Ruminococcaceae;Subdoligranulum;uncultured	AF376216	90	EU873648.1	100
892	0	0	0	0	3	3	2	0	8	Firmicutes;Clostridia;Clostridiales;	Bacteria;Firmicutes;Clostridia;Clostridiales;Ruminococcaceae;uncultured;uncultured	AM406499	100	AM406499.2	100
906	0	0	2	0	1	3	1	1	8	Firmicutes;Clostridia;Clostridiales;Ruminococcaceae;Acetanaerobacterium;	Bacteria;Firmicutes;Clostridia;Clostridiales;Ruminococcaceae;Anaerotruncus;uncultured	EU472229	90.87	EU765339.1	90.37
911	0	2	0	0	1	2	3	0	8	Firmicutes;Clostridia;Clostridiales;	Bacteria;Firmicutes;Clostridia;Clostridiales;Ruminococcaceae;uncultured;uncultured	EU776967	95.05	EU776967.1	95
922	0	0	2	2	3	0	1	0	8	Firmicutes;Clostridia;Clostridiales;	Bacteria;Firmicutes;Clostridia;Clostridiales;Lachnospiraceae;Incertae	GQ249636	89.69	GQ249636.1	89.09
957	0	0	2	0	1	1	4	0	8	Firmicutes;Bacilli;Lactobacillales;Lactobacillaceae;Lactobacillus;	Bacteria;Firmicutes;Bacilli;Lactobacillales;Lactobacillaceae;Lactobacillus;uncultured	FJ879139	99.1	HQ697654.1	99.55
696	0	0	2	0	4	1	0	0	7	Firmicutes;Clostridia;Clostridiales;Ruminococcaceae;	Bacteria;Firmicutes;Clostridia;Clostridiales;Ruminococcaceae;Incertae	FJ366107	89.87	JF797904.1	94.55
706	0	0	2	1	1	0	2	1	7	Firmicutes;Clostridia;Clostridiales;Ruminococcaceae;Oscillibacter;	Bacteria;Firmicutes;Clostridia;Clostridiales;Ruminococcaceae;uncultured;uncultured	EU009838	97.29	JF781981.1	99.09
748	0	0	1	0	1	0	4	1	7	Firmicutes;Clostridia;Clostridiales;IncertaeSedisXIII;	Bacteria;Firmicutes;Clostridia;Clostridiales;Family	DQ799153	99.07	DQ799153.1	99.07
775	0	0	1	1	2	2	1	0	7	Unclassified	Bacteria;Firmicutes;Clostridia;Clostridiales;Ruminococcaceae;uncultured;uncultured	DQ456230	99.09	JF781653.1	99.09
796	1	0	1	1	1	0	3	0	7	Firmicutes;Clostridia;Clostridiales;Ruminococcaceae;	Bacteria;Firmicutes;Clostridia;Clostridiales;Ruminococcaceae;uncultured;uncultured	GQ491367	94.14	GQ491367.1	94.09
843	1	0	0	1	1	0	2	2	7	Unclassified	Bacteria;Firmicutes;Clostridia;Clostridiales;Lachnospiraceae;uncultured;uncultured	FJ367045	99.55	JF797927.1	100
872	0	0	3	0	1	0	2	1	7	Firmicutes;Clostridia;Clostridiales;	Bacteria;Proteobacteria;Gammaproteobacteria;Enterobacteriales;Enterobacteriaceae;Escherichia-Shigella;uncultured	EF025221	100	EF025221.1	100
890	0	0	0	0	6	0	1	0	7	Firmicutes;Clostridia;Clostridiales;Ruminococcaceae;	Bacteria;Firmicutes;Clostridia;Clostridiales;Ruminococcaceae;uncultured;uncultured	AM697405	98.18	EF434337.1	98.64
896	0	0	2	0	1	1	3	0	7	Firmicutes;Clostridia;Clostridiales;	Bacteria;Firmicutes;Clostridia;Clostridiales;Lachnospiraceae;uncultured;uncultured	DQ798081	98.61	DQ797749.1	99.54
1000	1	1	2	0	0	1	1	1	7	Firmicutes;Clostridia;Clostridiales;Ruminococcaceae;Anaerotruncus;	Bacteria;Firmicutes;Clostridia;Clostridiales;Ruminococcaceae;uncultured;uncultured	EU471941	84.14	GU615528.1	83.1798
611	0	0	0	1	2	0	2	1	6	Firmicutes;Clostridia;Clostridiales;	Bacteria;Firmicutes;Clostridia;Clostridiales;Lachnospiraceae;uncultured;uncultured	DQ456412	98.18	DQ456412.1	98.18
733	0	0	0	0	1	1	4	0	6	Firmicutes;Clostridia;Clostridiales;Ruminococcaceae;Subdoligranulum;	Bacteria;Firmicutes;Clostridia;Clostridiales;Ruminococcaceae;Subdoligranulum;uncultured	DQ456400	100	DQ456400.1	100
734	2	0	2	0	2	0	0	0	6	Firmicutes;Clostridia;Clostridiales;	Bacteria;Firmicutes;Clostridia;Clostridiales;Lachnospiraceae;uncultured;uncultured	EF434357	95.5	GU633741.1	96.82
762	0	1	3	0	1	0	0	1	6	Firmicutes;Clostridia;Clostridiales;	Bacteria;Firmicutes;Clostridia;Clostridiales;Ruminococcaceae;Incertae	EF404855	95.43	JF781789.1	96.35
788	1	0	0	0	1	1	0	3	6	Firmicutes;Clostridia;Clostridiales;Ruminococcaceae;Subdoligranulum;	Bacteria;Firmicutes;Clostridia;Clostridiales;Ruminococcaceae;Subdoligranulum;uncultured	DQ455909	98.18	DQ455909.1	98.18
813	0	0	1	1	0	1	2	1	6	Bacteroidetes;Bacteroidia;Bacteroidales;Porphyromonadaceae;Butyricimonas;	Bacteria;Bacteroidetes;Bacteroidia;Bacteroidales;Porphyromonadaceae;Butyricimonas;uncultured	AY981777	100	AY979059.1	100
1014	0	2	0	0	2	0	1	1	6	Firmicutes;Clostridia;Clostridiales;	Bacteria;Firmicutes;Clostridia;Clostridiales;Ruminococcaceae;Incertae	EF025217	96.71	AM888438.1	97.18
1019	0	0	2	1	0	1	2	0	6	Unclassified	Bacteria;Firmicutes;Clostridia;Clostridiales;Ruminococcaceae;uncultured;uncultured	DQ455975	100	DQ455975.1	100
669	0	0	2	2	0	0	1	0	5	Firmicutes;Clostridia;Clostridiales;Ruminococcaceae;Anaerofilum;	Bacteria;Firmicutes;Clostridia;Clostridiales;Ruminococcaceae;Anaerofilum;uncultured	GQ871737	93.72	AB075621.1	100
678	0	1	0	1	0	0	1	2	5	Firmicutes;Clostridia;Clostridiales;	Bacteria;Firmicutes;Clostridia;Clostridiales;Ruminococcaceae;uncultured;uncultured	DQ793266	100	FJ508144.1	100
736	0	0	0	0	0	2	3	0	5	Firmicutes;Clostridia;Clostridiales;Lachnospiraceae;	Bacteria;Firmicutes;Clostridia;Clostridiales;Lachnospiraceae;uncultured;uncultured	EF025253	97.27	GU170945.1	99.55
740	1	1	0	0	2	1	0	0	5	Firmicutes;Clostridia;Clostridiales;Ruminococcaceae;Oscillibacter;	Bacteria;Firmicutes;Clostridia;Clostridiales;Ruminococcaceae;uncultured;uncultured	GQ175375	100	GQ175375.1	100
756	0	0	1	1	0	1	1	1	5	Bacteroidetes;Bacteroidia;Bacteroidales;Porphyromonadaceae;	Bacteria;Bacteroidetes;Bacteroidia;Bacteroidales;Porphyromonadaceae;Barnesiella;uncultured	GQ896847	68.18	FJ511500.1	99.55
758	1	1	1	0	0	1	1	0	5	Firmicutes;Clostridia;Clostridiales;	Bacteria;Firmicutes;Clostridia;Clostridiales;Ruminococcaceae;Incertae	AY916332	96.3	JF798159.1	100
823	0	0	1	2	0	0	2	0	5	Unclassified	Bacteria;Firmicutes;Erysipelotrichi;Erysipelotrichales;Erysipelotrichaceae;uncultured;uncultured	GQ175443	100	HQ705106.1	100
863	0	0	1	2	0	0	0	2	5	Firmicutes;Clostridia;Clostridiales;	Bacteria;Firmicutes;Clostridia;Clostridiales;Ruminococcaceae;uncultured;uncultured	CU926763	73.3348	CU926763.1	73.3824
905	0	0	0	1	0	1	2	1	5	Firmicutes;Clostridia;Clostridiales;	Bacteria;Firmicutes;Clostridia;Clostridiales;Ruminococcaceae;Faecalibacterium;uncultured	DQ794002	100	DQ794002.1	100
923	2	0	0	0	0	2	1	0	5	Firmicutes;Clostridia;Clostridiales;	Bacteria;Firmicutes;Clostridia;Clostridiales;Ruminococcaceae;Incertae	DQ456166	99.07	DQ456166.1	99.07
949	0	0	2	1	0	0	0	2	5	Firmicutes;Clostridia;Clostridiales;Ruminococcaceae;	Bacteria;Firmicutes;Clostridia;Clostridiales;Lachnospiraceae;uncultured;uncultured	DQ794245	93.18	GU626689.1	99.09
1001	0	0	0	0	2	1	2	0	5	Firmicutes;Clostridia;Clostridiales;	Bacteria;Firmicutes;Clostridia;Clostridiales;Ruminococcaceae;Incertae	DQ456157	97.67	FJ505502.1	99.06
1020	0	1	0	0	0	1	3	0	5	Firmicutes;Clostridia;Clostridiales;Ruminococcaceae;Anaerotruncus;	Bacteria;Firmicutes;Clostridia;Clostridiales;Ruminococcaceae;Anaerotruncus;uncultured	FJ366425	98.19	FJ366425.1	98.18
1021	0	0	1	1	0	1	2	0	5	Firmicutes;Clostridia;Clostridiales;	Bacteria;Firmicutes;Clostridia;Clostridiales;Lachnospiraceae;uncultured;uncultured	EF025253	94.22	JF781730.1	93.64
1028	0	0	0	0	0	0	5	0	5	Firmicutes;Clostridia;Clostridiales;Ruminococcaceae;Faecalibacterium;	Bacteria;Firmicutes;Clostridia;Clostridiales;Ruminococcaceae;Faecalibacterium;uncultured	DQ455884	99.55	GQ175395.1	99.55
602	1	0	0	0	0	0	3	0	4	Firmicutes;Clostridia;Clostridiales;	Bacteria;Firmicutes;Clostridia;Clostridiales;Ruminococcaceae;Anaerotruncus;uncultured	EU767291	99.55	EU767291.1	99.55
615	0	0	2	0	2	0	0	0	4	Firmicutes;Clostridia;Clostridiales;	Bacteria;Firmicutes;Clostridia;Clostridiales;Ruminococcaceae;Incertae	EF404788	90.54	GU104998.1	91.82
623	0	0	0	0	1	0	3	0	4	Unclassified	Bacteria;Firmicutes;Clostridia;Clostridiales;Ruminococcaceae;uncultured;uncultured	DQ456468	100	DQ456468.1	100
631	0	0	0	0	0	0	3	1	4	Firmicutes;Clostridia;	Bacteria;Firmicutes;Clostridia;Clostridiales;Lachnospiraceae;Incertae	GQ493139	93.24	JF797919.1	100
671	0	0	2	0	0	0	2	0	4	Firmicutes;Clostridia;	Bacteria;Firmicutes;Clostridia;Clostridiales;Peptococcaceae;uncultured;uncultured	EU779215	86.61	EU779215.1	84.9816
673	0	1	0	0	2	0	0	1	4	Firmicutes;	Bacteria;Firmicutes;Clostridia;Clostridiales;Ruminococcaceae;uncultured;uncultured	GQ896861	27.354	FJ682623.1	75.313
681	0	0	0	1	1	1	0	1	4	Firmicutes;Clostridia;Clostridiales;Ruminococcaceae;Oscillibacter;	Bacteria;Firmicutes;Clostridia;Clostridiales;Ruminococcaceae;uncultured;uncultured	EF402279	93.18	GU170991.1	99.54
693	0	1	0	1	1	1	0	0	4	Unclassified	Bacteria;Firmicutes;Clostridia;Clostridiales;Ruminococcaceae;uncultured;uncultured	DQ456215	98.64	HQ705064.1	100
699	0	1	0	0	0	0	2	1	4	Firmicutes;Clostridia;Clostridiales;Ruminococcaceae;	Bacteria;Firmicutes;Clostridia;Clostridiales;Lachnospiraceae;Blautia;uncultured	GQ871710	94.14	JF781611.1	98.18
700	0	0	0	1	0	0	2	1	4	Firmicutes;Clostridia;Clostridiales;Ruminococcaceae;	Bacteria;Firmicutes;Clostridia;Clostridiales;Ruminococcaceae;Incertae	EF071387	99.09	JF797853.1	99.55
707	0	0	0	0	1	1	1	1	4	Firmicutes;Clostridia;Clostridiales;	Bacteria;Firmicutes;Clostridia;Clostridiales;Ruminococcaceae;Incertae	FJ369047	95.69	JN021851.1	99.52
727	0	0	1	1	0	0	2	0	4	Firmicutes;Clostridia;Clostridiales;Ruminococcaceae;Acetanaerobacterium;	Bacteria;Bacteroidetes;Bacteroidia;Bacteroidales;S24-7;uncultured	EU772389	90.99	JF662943.1	91.44
786	0	0	0	0	1	1	1	1	4	Firmicutes;Clostridia;Clostridiales;IncertaeSedisXIII;	Bacteria;Firmicutes;Clostridia;Clostridiales;Family	DQ805480	100	DQ805480.1	100
805	0	0	1	0	2	0	1	0	4	Actinobacteria;Actinobacteria;Coriobacteridae;Coriobacteriales;Coriobacterineae;	Bacteria;Actinobacteria;Actinobacteria;Coriobacteridae;Coriobacteriales;Coriobacterineae;Coriobacteriaceae;Slackia;uncultured	EU771952	91.96	JF176826.1	91.82
809	0	0	0	1	0	0	2	1	4	Firmicutes;Clostridia;Clostridiales;Lachnospiraceae;Syntrophococcus;	Bacteria;Firmicutes;Clostridia;Clostridiales;Lachnospiraceae;Incertae	EF025297	96.38	JF797859.1	97.27
844	0	0	0	1	2	0	1	0	4	Firmicutes;Clostridia;Clostridiales;Ruminococcaceae;Lactonifactor;	Bacteria;Firmicutes;Clostridia;Clostridiales;Lachnospiraceae;Coprococcus;uncultured	DQ794891	90.13	FJ683589.1	90
865	0	0	0	1	1	0	1	1	4	Firmicutes;Clostridia;Clostridiales;Lachnospiraceae;Dorea;	Bacteria;Firmicutes;Clostridia;Clostridiales;Ruminococcaceae;uncultured;uncultured	GQ871739	100	JF781765.1	100
891	1	1	0	0	0	1	0	1	4	Firmicutes;Clostridia;Clostridiales;Ruminococcaceae;Subdoligranulum;	Bacteria;Firmicutes;Clostridia;Clostridiales;Ruminococcaceae;Subdoligranulum;uncultured	GQ175370	95.2128	AB075622.1	99.21
947	1	0	1	0	1	0	0	1	4	Firmicutes;Clostridia;Clostridiales;	Bacteria;Firmicutes;Clostridia;Clostridiales;Lachnospiraceae;uncultured;uncultured	EU779067	98.2	GU171197.1	99.55
974	0	1	0	2	0	0	1	0	4	Firmicutes;Clostridia;Clostridiales;Ruminococcaceae;	Bacteria;Firmicutes;Clostridia;Clostridiales;Lachnospiraceae;Blautia;uncultured	GQ871710	97.29	GU171053.1	98.18
980	0	1	1	1	1	0	0	0	4	Firmicutes;Clostridia;Clostridiales;Lachnospiraceae;Syntrophococcus;	Bacteria;Firmicutes;Clostridia;Clostridiales;Lachnospiraceae;Incertae	EF025297	99.1	EF025297.1	99.1
1005	0	0	0	2	0	0	1	1	4	Firmicutes;Clostridia;Clostridiales;Lachnospiraceae;	Bacteria;Firmicutes;Clostridia;Clostridiales;Lachnospiraceae;uncultured;uncultured	DQ057372	98.64	GU171137.1	100
1012	0	0	2	0	0	0	2	0	4	Unclassified	Bacteria;Firmicutes;Erysipelotrichi;Erysipelotrichales;Erysipelotrichaceae;uncultured	AM405127	100	AM405127.2	100
1031	0	0	1	2	1	0	0	0	4	Firmicutes;	Bacteria;Firmicutes;Clostridia;Clostridiales;Ruminococcaceae;uncultured;human	BABD01000485	89.69	GQ491706.1	88.64
59	0	3	0	0	0	0	0	0	3	Firmicutes;Clostridia;Clostridiales;Lachnospiraceae;	Bacteria;Firmicutes;Clostridia;Clostridiales;Lachnospiraceae;uncultured;uncultured	EF405388	87.7128	JF781643.1	89.4348
324	3	0	0	0	0	0	0	0	3	Firmicutes;Bacilli;Lactobacillales;Lactobacillaceae;Lactobacillus;	Bacteria;Firmicutes;Bacilli;Lactobacillales;Lactobacillaceae;Lactobacillus;uncultured	GQ448929	88	HM807622.1	89
473	0	0	0	0	0	0	0	3	3	Firmicutes;Clostridia;Clostridiales;	Bacteria;Firmicutes;Clostridia;Clostridiales;Lachnospiraceae;uncultured;uncultured	EU504073	92.79	GU060375.1	99.09
593	0	0	0	0	0	1	2	0	3	Firmicutes;Clostridia;	Bacteria;Firmicutes;Clostridia;Clostridiales;Ruminococcaceae;Incertae	EU622687	79.15	EU622687.1	78.79
598	0	1	1	0	0	1	0	0	3	Firmicutes;	Bacteria;Firmicutes;Clostridia;Clostridiales;Ruminococcaceae;uncultured;uncultured	EU465804	88.16	AB075624.1	100
620	0	0	0	0	2	1	0	0	3	Firmicutes;Clostridia;Clostridiales;Ruminococcaceae;	Bacteria;Firmicutes;Clostridia;Clostridiales;Lachnospiraceae;uncultured;uncultured	FJ440031	93.06	GU171122.1	93.8619
630	0	0	0	0	0	0	2	1	3	Unclassified	Bacteria;Firmicutes;Clostridia;Clostridiales;Lachnospiraceae;uncultured;uncultured	EF602804	84.44	AY457731.1	94.09
649	0	0	1	0	1	0	1	0	3	Firmicutes;Clostridia;Clostridiales;IncertaeSedisXIV;Blautia;	Bacteria;Firmicutes;Clostridia;Clostridiales;Lachnospiraceae;Blautia;uncultured	DQ793371	99.55	JF781622.1	100
650	1	0	0	0	1	0	1	0	3	Firmicutes;Clostridia;Clostridiales;Lachnospiraceae;	Bacteria;Firmicutes;Clostridia;Clostridiales;Lachnospiraceae;uncultured;uncultured	EU462280	94.12	EU462339.1	94.09
657	0	0	0	0	1	1	1	0	3	Firmicutes;Clostridia;Clostridiales;	Bacteria;Firmicutes;Clostridia;Clostridiales;Lachnospiraceae;uncultured;uncultured	EU474262	92.44	AB107485.1	93.21
660	0	0	0	0	0	1	2	0	3	Firmicutes;Clostridia;Clostridiales;Ruminococcaceae;	Bacteria;Firmicutes;Clostridia;Clostridiales;Ruminococcaceae;Anaerotruncus;uncultured	AF376223	82.8	GU171192.1	91.86
664	0	0	0	1	2	0	0	0	3	Firmicutes;Clostridia;Clostridiales;	Bacteria;Firmicutes;Clostridia;Clostridiales;Ruminococcaceae;Incertae	FJ366134	97.3	FJ366134.1	96.83
670	0	0	0	0	0	0	1	2	3	Firmicutes;Clostridia;Clostridiales;	Bacteria;Firmicutes;Clostridia;Clostridiales;Lachnospiraceae;uncultured;uncultured	DQ057368	99.55	DQ057368.1	99.55
729	0	0	0	0	1	1	1	0	3	Firmicutes;Clostridia;Clostridiales;	Bacteria;Firmicutes;Clostridia;Clostridiales;Lachnospiraceae;uncultured;uncultured	EU775025	91.48	FJ505554.1	91.86
731	0	0	0	0	1	1	1	0	3	Firmicutes;Clostridia;Clostridiales;Lachnospiraceae;	Bacteria;Firmicutes;Clostridia;Clostridiales;Lachnospiraceae;Incertae	DQ799674	99.55	JF781813.1	98
771	0	0	1	0	1	0	0	1	3	Unclassified	Bacteria;Firmicutes;Clostridia;Clostridiales;Ruminococcaceae;Faecalibacterium;uncultured	EU009819	92.34	DQ342331.1	91.49
772	0	0	0	0	0	0	2	1	3	Firmicutes;Clostridia;Clostridiales;	Bacteria;Firmicutes;Clostridia;Clostridiales;Ruminococcaceae;uncultured;uncultured	AM278254	98.19	JF781825.1	99.55
774	0	0	0	0	2	0	1	0	3	Firmicutes;Clostridia;Clostridiales;Eubacteriaceae;Anaerofustis;	Bacteria;Firmicutes;Clostridia;Clostridiales;Eubacteriaceae;Anaerofustis;uncultured	AM691886	98.64	AM691886.2	98.64
816	0	0	0	0	0	0	2	1	3	Firmicutes;	Bacteria;Tenericutes;Mollicutes;RF9;uncultured	FJ682770	93.67	JN021798.1	96.83
818	0	0	0	2	0	0	1	0	3	Firmicutes;Clostridia;Clostridiales;Ruminococcaceae;	Bacteria;Firmicutes;Clostridia;Clostridiales;Ruminococcaceae;Incertae	EU765352	98.18	AM278898.2	99.09
828	0	0	0	0	1	0	2	0	3	Firmicutes;Clostridia;Clostridiales;Lachnospiraceae;	Bacteria;Firmicutes;Clostridia;Clostridiales;Lachnospiraceae;Incertae	DQ071521	98.61	JF797946.1	99.07
832	0	0	0	0	0	0	3	0	3	Unclassified	Bacteria;Firmicutes;Clostridia;Clostridiales;Lachnospiraceae;uncultured;uncultured	DQ455958	92.73	JF781666.1	99.08
857	1	0	0	0	0	0	1	1	3	Firmicutes;Clostridia;Clostridiales;Ruminococcaceae;	Bacteria;Firmicutes;Clostridia;Clostridiales;Ruminococcaceae;uncultured;uncultured	GQ175380	99.55	JF781657.1	100
858	0	0	1	0	0	1	1	0	3	Firmicutes;Clostridia;Clostridiales;Lachnospiraceae;Roseburia;	Bacteria;Firmicutes;Clostridia;Clostridiales;Lachnospiraceae;uncultured;uncultured	FN563311	92.83	JF797770.1	98.64
889	0	0	1	0	1	0	0	1	3	Firmicutes;Clostridia;Clostridiales;Ruminococcaceae;	Bacteria;Firmicutes;Clostridia;Clostridiales;Ruminococcaceae;Incertae	AF376228	90.6384	AF376228.1	90.6384
898	0	0	2	0	0	0	1	0	3	Firmicutes;Clostridia;Clostridiales;Lachnospiraceae;	Bacteria;Firmicutes;Clostridia;Clostridiales;Lachnospiraceae;Incertae	EF025265	98.17	JF798211.1	98.17
899	0	0	0	0	0	0	3	0	3	Unclassified	Bacteria;Firmicutes;Erysipelotrichi;Erysipelotrichales;Erysipelotrichaceae;Incertae	DQ057480	81	JF781835.1	82.5352
916	1	0	0	0	0	0	2	0	3	Firmicutes;	Bacteria;Firmicutes;Clostridia;Clostridiales;Ruminococcaceae;Incertae	AJ404681	27.2165	FJ685244.1	75.23
942	0	0	0	0	0	1	1	1	3	Unclassified	Bacteria;Tenericutes;Mollicutes;RF9;uncultured	EF445188	91.3176	HQ705143.1	98.18
971	0	0	0	0	0	1	0	2	3	Firmicutes;Clostridia;Clostridiales;Ruminococcaceae;Lactonifactor;	Bacteria;Firmicutes;Clostridia;Clostridiales;Lachnospiraceae;uncultured;uncultured	DQ904718	98.5446	JF798167.1	99.55
975	0	0	0	1	0	1	1	0	3	Firmicutes;Clostridia;Clostridiales;Lachnospiraceae;	Bacteria;Firmicutes;Clostridia;Clostridiales;Lachnospiraceae;uncultured;uncultured	DQ057422	99.55	JF781797.1	100
1027	0	0	0	0	1	0	1	1	3	Firmicutes;Clostridia;Clostridiales;Lachnospiraceae;Syntrophococcus;	Bacteria;Firmicutes;Clostridia;Clostridiales;Lachnospiraceae;Incertae	DQ071484	95.52	JF797771.1	92.5443
1029	0	0	0	0	0	0	2	1	3	Firmicutes;Clostridia;Clostridiales;Ruminococcaceae;	Bacteria;Firmicutes;Clostridia;Clostridiales;Lachnospiraceae;Blautia;uncultured	GQ871710	92.79	GU171053.1	93.18
1034	0	0	1	0	1	0	0	1	3	Firmicutes;Clostridia;Clostridiales;Lachnospiraceae;Dorea;	Bacteria;Firmicutes;Clostridia;Clostridiales;Lachnospiraceae;uncultured;uncultured	DQ057385	99.1	JF798068.1	99.55
279	0	2	0	0	0	0	0	0	2	Firmicutes;Bacilli;Lactobacillales;Lactobacillaceae;Lactobacillus;	Bacteria;Firmicutes;Bacilli;Lactobacillales;Lactobacillaceae;Lactobacillus;uncultured	GQ448929	98.5644	EU452822.1	99
373	0	0	0	2	0	0	0	0	2	Firmicutes;Clostridia;	Bacteria;Firmicutes;Clostridia;Clostridiales;Ruminococcaceae;Incertae	AJ404681	27.2165	EU622687.1	74.35
393	0	0	0	0	2	0	0	0	2	Firmicutes;Bacilli;Lactobacillales;Enterococcaceae;Enterococcus;	Bacteria;Firmicutes;Bacilli;Lactobacillales;Enterococcaceae;Enterococcus;Enterococcus	CS600360	99.55	GQ175539.1	99.55
461	0	0	0	0	0	0	2	0	2	Firmicutes;Clostridia;Clostridiales;Ruminococcaceae;Lactonifactor;	Bacteria;Firmicutes;Clostridia;Clostridiales;Lachnospiraceae;Incertae	FJ369016	91.48	FJ510105.1	91.4
477	0	0	0	0	0	0	0	2	2	Firmicutes;Bacilli;Lactobacillales;Lactobacillaceae;Lactobacillus;	Bacteria;Firmicutes;Bacilli;Lactobacillales;Lactobacillaceae;Lactobacillus;uncultured	GQ008067	99.55	AB637331.1	99.55
491	0	0	0	0	0	2	0	0	2	Firmicutes;Clostridia;Clostridiales;Lachnospiraceae;	Bacteria;Proteobacteria;Gammaproteobacteria;Aeromonadales;Succinivibrionaceae;Ruminobacter;uncultured	EU776482	92.76	EF097574.1	91.7334
505	0	0	0	0	0	0	2	0	2	Firmicutes;Clostridia;Clostridiales;Ruminococcaceae;	Bacteria;Firmicutes;Clostridia;Clostridiales;Ruminococcaceae;Incertae	GQ175513	97.25	JF797866.1	97.71
554	0	0	2	0	0	0	0	0	2	Firmicutes;Erysipelotrichi;Erysipelotrichales;Erysipelotrichaceae;Coprobacillus;	Bacteria;Firmicutes;Erysipelotrichi;Erysipelotrichales;Erysipelotrichaceae;Incertae	GQ493427	83	GU179917.1	83
608	0	0	0	0	1	0	1	0	2	Firmicutes;Clostridia;Clostridiales;	Bacteria;Firmicutes;Clostridia;Clostridiales;Lachnospiraceae;Blautia;uncultured	DQ800006	98.19	DQ800006.1	98.19
622	0	1	0	1	0	0	0	0	2	Lentisphaerae;Lentisphaeria;Victivallales;Victivallaceae;Victivallis;	Bacteria;Lentisphaerae;Lentisphaeria;Victivallales;Victivallaceae;Victivallis;Victivallis	ABDE02000010	100	JF545708.1	98.76
624	0	0	0	1	0	0	1	0	2	Firmicutes;Clostridia;Clostridiales;Ruminococcaceae;Faecalibacterium;	Bacteria;Firmicutes;Clostridia;Clostridiales;Ruminococcaceae;Faecalibacterium;uncultured	GQ175386	99.55	GQ175501.1	99.55
627	0	0	0	1	0	0	1	0	2	Firmicutes;Clostridia;Clostridiales;Ruminococcaceae;Lactonifactor;	Bacteria;Firmicutes;Clostridia;Clostridiales;Lachnospiraceae;uncultured;uncultured	FJ366976	97.74	JF781896.1	98.18
629	1	0	1	0	0	0	0	0	2	Firmicutes;Clostridia;Clostridiales;Ruminococcaceae;Oscillibacter;	Bacteria;Firmicutes;Clostridia;Clostridiales;Ruminococcaceae;uncultured;uncultured	EU009826	93.8784	GU171152.1	98.5743
653	0	0	0	1	0	1	0	0	2	Firmicutes;Clostridia;Clostridiales;	Bacteria;Firmicutes;Clostridia;Clostridiales;Ruminococcaceae;Subdoligranulum;uncultured	DQ797732	93.27	JF161138.1	93.18
654	0	0	0	0	0	1	1	0	2	Firmicutes;Clostridia;Clostridiales;Ruminococcaceae;	Bacteria;Firmicutes;Clostridia;Clostridiales;Ruminococcaceae;uncultured;uncultured	FJ365270	99.55	JF547041.1	99.55
655	0	0	0	0	0	1	1	0	2	Firmicutes;Clostridia;Clostridiales;Ruminococcaceae;	Bacteria;Firmicutes;Clostridia;Clostridiales;Ruminococcaceae;Papillibacter;uncultured	FJ371808	98.19	FJ371808.1	98.18
656	0	0	0	0	1	1	0	0	2	Unclassified	Bacteria;Firmicutes;Clostridia;Clostridiales;Ruminococcaceae;uncultured;uncultured	DQ456223	96.85	JN021925.1	100
665	0	0	0	1	0	0	0	1	2	Firmicutes;Clostridia;Clostridiales;Ruminococcaceae;	Bacteria;Firmicutes;Clostridia;Clostridiales;Ruminococcaceae;Incertae	GQ175456	98.64	GQ175456.1	98.64
666	0	0	0	1	0	0	1	0	2	Firmicutes;Clostridia;Clostridiales;Ruminococcaceae;Ethanoligenens;	Bacteria;Firmicutes;Clostridia;Clostridiales;Ruminococcaceae;Acetanaerobacterium;Acetanaerobacterium	AY487928	82.22	AB234498.1	82.73
667	0	0	0	1	0	0	1	0	2	Firmicutes;Clostridia;Clostridiales;	Bacteria;Firmicutes;Clostridia;Clostridiales;Lachnospiraceae;uncultured;uncultured	EF071375	96.85	AM694140.1	96.83
680	0	0	0	0	0	0	1	1	2	Firmicutes;Clostridia;Clostridiales;Lachnospiraceae;	Bacteria;Firmicutes;Clostridia;Clostridiales;Lachnospiraceae;Incertae	EU009784	89.64	JF798185.1	88.99
684	0	0	0	0	0	1	1	0	2	Firmicutes;Clostridia;Clostridiales;	Bacteria;Firmicutes;Clostridia;Clostridiales;Ruminococcaceae;Incertae	EF434371	96.71	AM888438.1	96.68
685	0	0	0	0	1	0	1	0	2	Firmicutes;	Bacteria;Firmicutes;Erysipelotrichi;Erysipelotrichales;Erysipelotrichaceae;Incertae	GQ897002	99.52	JF781604.1	99.52
705	1	1	0	0	0	0	0	0	2	Firmicutes;Clostridia;Clostridiales;Lachnospiraceae;	Bacteria;Firmicutes;Clostridia;Clostridiales;Lachnospiraceae;uncultured;uncultured	EU779067	87.906	HQ705098.1	88.6795
725	0	1	0	1	0	0	0	0	2	Firmicutes;Clostridia;Clostridiales;IncertaeSedisXIII;Anaerovorax;	Bacteria;Firmicutes;Clostridia;Clostridiales;Family	EU475080	95.77	EU475124.1	95.75
735	0	0	1	0	0	1	0	0	2	Firmicutes;Clostridia;Clostridiales;Ruminococcaceae;	Bacteria;Firmicutes;Clostridia;Clostridiales;Ruminococcaceae;uncultured;uncultured	EU509792	91.93	GU959146.1	95
738	0	0	0	0	0	0	1	1	2	Unclassified	Bacteria;Tenericutes;Mollicutes;RF9;uncultured	EU766514	94.69	EU764604.1	99.09
739	0	0	0	0	0	0	2	0	2	Actinobacteria;Actinobacteria;Coriobacteridae;Coriobacteriales;Coriobacterineae;	Bacteria;Actinobacteria;Actinobacteria;Coriobacteridae;Coriobacteriales;Coriobacterineae;Coriobacteriaceae;uncultured	EU669568	98.64	AB262696.1	98.0991
743	0	0	0	0	0	1	1	0	2	Firmicutes;Clostridia;Clostridiales;	Bacteria;Firmicutes;Clostridia;Clostridiales;Ruminococcaceae;uncultured;uncultured	DQ057401	99.54	DQ057401.1	99.54
806	0	0	0	0	0	0	1	1	2	Firmicutes;Clostridia;Clostridiales;Ruminococcaceae;Anaerotruncus;	Bacteria;Firmicutes;Clostridia;Clostridiales;Ruminococcaceae;Anaerotruncus;uncultured	AY916261	90.58	JF782001.1	93.36
807	1	0	0	0	0	0	1	0	2	Firmicutes;Clostridia;Clostridiales;	Bacteria;Firmicutes;Clostridia;Clostridiales;Lachnospiraceae;uncultured;uncultured	EU465641	91.15	EU465641.1	90.73
811	0	0	0	0	0	1	1	0	2	Proteobacteria;	Bacteria;Firmicutes;Clostridia;Clostridiales;Lachnospiraceae;uncultured;uncultured	FJ825497	82.3794	JN021921.1	100
815	0	0	0	1	0	1	0	0	2	Firmicutes;Clostridia;Clostridiales;	Bacteria;Firmicutes;Clostridia;Clostridiales;Lachnospiraceae;uncultured;uncultured	DQ456434	97.27	JF797654.1	99.09
819	0	0	1	1	0	0	0	0	2	Firmicutes;Clostridia;Clostridiales;Ruminococcaceae;Subdoligranulum;	Bacteria;Firmicutes;Clostridia;Clostridiales;Ruminococcaceae;Subdoligranulum;uncultured	GQ175370	95.07	EU873659.1	99.55
820	0	0	0	0	0	0	1	1	2	Actinobacteria;Actinobacteria;Coriobacteridae;Coriobacteriales;Coriobacterineae;	Bacteria;Actinobacteria;Actinobacteria;Coriobacteridae;Coriobacteriales;Coriobacterineae;Coriobacteriaceae;Olsenella;uncultured	DQ071473	96.38	AB262693.1	99.09
834	0	0	0	0	0	0	1	1	2	Firmicutes;Clostridia;Clostridiales;Ruminococcaceae;Lactonifactor;	Bacteria;Firmicutes;Clostridia;Clostridiales;Lachnospiraceae;Coprococcus;intestinal	FJ711049	94.2466	FJ367684.1	96.23
894	0	0	0	1	0	0	1	0	2	Firmicutes;Clostridia;Clostridiales;	Bacteria;Firmicutes;Clostridia;Clostridiales;Lachnospiraceae;uncultured;uncultured	DQ673545	96.82	AM275565.1	99.09
943	0	0	1	0	0	0	1	0	2	Firmicutes;Clostridia;Clostridiales;Ruminococcaceae;	Bacteria;Firmicutes;Clostridia;Clostridiales;Ruminococcaceae;uncultured;uncultured	DQ806411	93.5748	DQ806411.1	92.5806
944	0	0	1	0	1	0	0	0	2	Firmicutes;Clostridia;	Bacteria;Firmicutes;Clostridia;Clostridiales;Ruminococcaceae;Incertae	EU622687	78.7	EU622687.1	76.99
945	0	0	0	0	0	0	2	0	2	Firmicutes;Clostridia;	Bacteria;Firmicutes;Clostridia;Clostridiales;Ruminococcaceae;Incertae	AJ404681	28.209	EU622687.1	75.22
1006	0	0	0	1	0	0	1	0	2	Firmicutes;Clostridia;Clostridiales;Ruminococcaceae;Subdoligranulum;	Bacteria;Firmicutes;Clostridia;Clostridiales;Ruminococcaceae;Subdoligranulum;Subdoligranulum	AJ518869	83.9168	JF781955.1	99.55
1008	0	0	0	1	0	0	1	0	2	Unclassified	Bacteria;Tenericutes;Mollicutes;RF9;uncultured	EF445188	93.64	HQ705143.1	97.73
42	0	1	0	0	0	0	0	0	1	Firmicutes;Clostridia;	Bacteria;Firmicutes;Clostridia;Clostridiales;Lachnospiraceae;uncultured;uncultured	AM277985	95.0503	AM277985.2	94.0608
72	1	0	0	0	0	0	0	0	1	Unclassified	Bacteria;Chloroflexi;Anaerolineae;Anaerolineales;Anaerolineaceae;Leptolinea;uncultured	GQ406184	13	GU261719.1	98.604
74	1	0	0	0	0	0	0	0	1	Firmicutes;Clostridia;Clostridiales;Ruminococcaceae;Subdoligranulum;	Bacteria;Firmicutes;Clostridia;Clostridiales;Ruminococcaceae;Subdoligranulum;uncultured	GQ175406	90.0768	HQ705133.1	98.604
188	1	0	0	0	0	0	0	0	1	Firmicutes;Clostridia;Clostridiales;	Bacteria;Firmicutes;Clostridia;Clostridiales;Ruminococcaceae;uncultured;uncultured	EU772522	91.8	GU608109.1	88.749
193	0	1	0	0	0	0	0	0	1	Firmicutes;Clostridia;Clostridiales;Lachnospiraceae;	Bacteria;Firmicutes;Clostridia;Clostridiales;Lachnospiraceae;Coprococcus;uncultured	DQ071475	89.07	FJ506052.1	88.84
205	0	1	0	0	0	0	0	0	1	Firmicutes;Clostridia;Clostridiales;Ruminococcaceae;	Bacteria;Firmicutes;Clostridia;Clostridiales;Ruminococcaceae;uncultured;uncultured	EF402847	99.16	EF402847.1	99.16
271	1	0	0	0	0	0	0	0	1	Firmicutes;Clostridia;Clostridiales;Ruminococcaceae;	Bacteria;Firmicutes;Clostridia;Clostridiales;Lachnospiraceae;uncultured;uncultured	GQ864252	87.6565	GQ864252.1	90.3177
300	0	1	0	0	0	0	0	0	1	Firmicutes;Clostridia;Clostridiales;Ruminococcaceae;Oscillibacter;	Bacteria;Firmicutes;Clostridia;Clostridiales;Lachnospiraceae;uncultured;uncultured	GQ864252	93.42	GU170991.1	93.3273
333	1	0	0	0	0	0	0	0	1	Firmicutes;Clostridia;Clostridiales;Lachnospiraceae;Coprococcus;	Bacteria;Firmicutes;Clostridia;Clostridiales;Lachnospiraceae;Coprococcus;uncultured	EF025273	93.1164	JF781691.1	96.7725
344	0	1	0	0	0	0	0	0	1	Proteobacteria;Betaproteobacteria;Burkholderiales;Burkholderiaceae;Ralstonia;	Bacteria;Proteobacteria;Betaproteobacteria;Burkholderiales;Oxalobacteraceae;Naxibacter;uncultured	GQ984330	99.55	JF800715.1	99.55
358	0	0	1	0	0	0	0	0	1	Firmicutes;Clostridia;Clostridiales;Lachnospiraceae;Syntrophococcus;	Bacteria;Firmicutes;Clostridia;Clostridiales;Lachnospiraceae;uncultured;uncultured	DQ057372	96.38	JF781669.1	97.27
359	0	0	1	0	0	0	0	0	1	Firmicutes;Clostridia;Clostridiales;Ruminococcaceae;Sporobacter;	Bacteria;Firmicutes;Clostridia;Clostridiales;Ruminococcaceae;uncultured;uncultured	GQ451286	92.83	GU955268.1	100
360	0	0	1	0	0	0	0	0	1	Firmicutes;Clostridia;	Bacteria;Firmicutes;Clostridia;Clostridiales;Lachnospiraceae;uncultured;uncultured	FJ367867	99.09	AM279098.1	99.55
361	0	0	1	0	0	0	0	0	1	Firmicutes;Clostridia;Clostridiales;Lachnospiraceae;Roseburia;	Bacteria;Firmicutes;Clostridia;Clostridiales;Lachnospiraceae;uncultured;uncultured	FJ680448	90.58	JF781946.1	95
362	0	0	1	0	0	0	0	0	1	Firmicutes;Clostridia;Clostridiales;Ruminococcaceae;	Bacteria;Firmicutes;Clostridia;Clostridiales;Ruminococcaceae;uncultured;uncultured	EU509792	94.14	GU959146.1	96.36
363	0	0	1	0	0	0	0	0	1	Firmicutes;Clostridia;Clostridiales;Lachnospiraceae;Syntrophococcus;	Bacteria;Firmicutes;Clostridia;Clostridiales;Lachnospiraceae;Incertae	DQ057370	96.7428	EU873590.1	98.65
364	0	0	1	0	0	0	0	0	1	Unclassified	Bacteria;Tenericutes;Mollicutes;RF9;uncultured	EF445188	91.82	HQ705143.1	96.36
365	0	0	1	0	0	0	0	0	1	Firmicutes;Clostridia;Clostridiales;	Bacteria;Firmicutes;Clostridia;Clostridiales;Lachnospiraceae;Roseburia;uncultured	DQ455879	96.86	GU171115.1	96.86
369	0	0	0	1	0	0	0	0	1	Proteobacteria;Gammaproteobacteria;Xanthomonadales;Xanthomonadaceae;Dyella;	Bacteria;Proteobacteria;Gammaproteobacteria;Xanthomonadales;Xanthomonadaceae;uncultured	GQ402696	98.64	GQ402696.1	98.64
372	0	0	0	1	0	0	0	0	1	Firmicutes;Clostridia;Clostridiales;Lachnospiraceae;	Bacteria;Firmicutes;Clostridia;Clostridiales;Ruminococcaceae;uncultured;uncultured	DQ455899	94.25	FJ505431.1	93.72
374	0	0	0	1	0	0	0	0	1	Proteobacteria;Deltaproteobacteria;	Bacteria;Proteobacteria;Deltaproteobacteria;Myxococcales;Nannocystineae;Haliangiaceae;Haliangium;uncultured	FJ936969	97.73	HM332281.1	98.18
375	0	0	0	1	0	0	0	0	1	Unclassified	Bacteria;Firmicutes;Clostridia;Clostridiales;Ruminococcaceae;uncultured;uncultured	DQ455843	98.19	DQ455843.1	98.19
376	0	0	0	1	0	0	0	0	1	Firmicutes;Clostridia;Clostridiales;Ruminococcaceae;Hydrogenoanaerobacterium;	Bacteria;Firmicutes;Clostridia;Clostridiales;Ruminococcaceae;Anaerotruncus;uncultured	DQ793417	99.09	DQ793417.1	99.09
377	0	0	0	1	0	0	0	0	1	Firmicutes;Clostridia;Clostridiales;Ruminococcaceae;Oscillibacter;	Bacteria;Firmicutes;Clostridia;Clostridiales;Lachnospiraceae;uncultured;uncultured	GQ864252	96.83	DQ057379.1	96.38
378	0	0	0	1	0	0	0	0	1	Proteobacteria;Betaproteobacteria;Burkholderiales;Comamonadaceae;Ramlibacter;	Bacteria;Proteobacteria;Betaproteobacteria;Burkholderiales;Comamonadaceae;Ramlibacter;uncultured	EF157172	99.09	FR853224.1	99.09
384	0	0	0	0	1	0	0	0	1	Firmicutes;	Bacteria;Firmicutes;Clostridia;Clostridiales;Ruminococcaceae;uncultured;uncultured	AF371823	86.34	GU612799.1	87
387	0	0	0	0	1	0	0	0	1	Firmicutes;Clostridia;Clostridiales;Ruminococcaceae;	Bacteria;Firmicutes;Clostridia;Clostridiales;Ruminococcaceae;uncultured;uncultured	EU794307	87.44	GU614560.1	87.27
389	0	0	0	0	1	0	0	0	1	Proteobacteria;Gammaproteobacteria;Pseudomonadales;Moraxellaceae;Acinetobacter;	Bacteria;Proteobacteria;Gammaproteobacteria;Pseudomonadales;Moraxellaceae;Acinetobacter;uncultured	GU968454	96.4	HQ143323.1	99.55
394	0	0	0	0	1	0	0	0	1	Firmicutes;Clostridia;Clostridiales;Ruminococcaceae;	Bacteria;Firmicutes;Clostridia;Clostridiales;Ruminococcaceae;Subdoligranulum;uncultured	GQ175472	69.545	JN021810.1	69.545
396	0	0	0	0	1	0	0	0	1	Firmicutes;Clostridia;Clostridiales;	Bacteria;Firmicutes;Clostridia;Clostridiales;Lachnospiraceae;uncultured;uncultured	FJ366048	96.83	JF798222.1	97.27
400	0	0	0	0	1	0	0	0	1	Firmicutes;Clostridia;Clostridiales;	Bacteria;Proteobacteria;Gammaproteobacteria;Aeromonadales;Succinivibrionaceae;Ruminobacter;uncultured	EU776482	92.34	EU776482.1	90.8226
402	0	0	0	0	1	0	0	0	1	Firmicutes;Clostridia;Clostridiales;Ruminococcaceae;Acetanaerobacterium;	Bacteria;Firmicutes;Clostridia;Clostridiales;Ruminococcaceae;Anaerotruncus;uncultured	AY916261	89.29	GU105605.1	86.5476
405	0	0	0	0	1	0	0	0	1	Firmicutes;Clostridia;Clostridiales;	Bacteria;Firmicutes;Clostridia;Clostridiales;Peptococcaceae;uncultured;uncultured	EU234093	84.82	AB181442.1	85.91
406	0	0	0	0	1	0	0	0	1	Unclassified	Bacteria;Tenericutes;Mollicutes;RF9;uncultured	AM277333	98.64	FJ367799.1	99.55
407	0	0	0	0	1	0	0	0	1	Proteobacteria;Gammaproteobacteria;Enterobacteriales;Enterobacteriaceae;Salmonella;	Bacteria;Proteobacteria;Gammaproteobacteria;Enterobacteriales;Enterobacteriaceae;Citrobacter;uncultured	GQ114076	97.74	GU513003.1	97.73
408	0	0	0	0	1	0	0	0	1	Firmicutes;Clostridia;Clostridiales;IncertaeSedisXIII;	Bacteria;Firmicutes;Clostridia;Clostridiales;Family	DQ795266	97.74	DQ803322.1	97.73
409	0	0	0	0	1	0	0	0	1	Firmicutes;Clostridia;Clostridiales;	Bacteria;Firmicutes;Clostridia;Clostridiales;Lachnospiraceae;uncultured;uncultured	DQ800343	98.5446	JF798160.1	98.5446
410	0	0	0	0	1	0	0	0	1	Firmicutes;Clostridia;Clostridiales;Ruminococcaceae;	Bacteria;Firmicutes;Clostridia;Clostridiales;Ruminococcaceae;Faecalibacterium;uncultured	DQ455824	94.8346	HQ705157.1	96.36
413	0	0	0	0	1	0	0	0	1	Firmicutes;Clostridia;Clostridiales;Lachnospiraceae;	Bacteria;Firmicutes;Clostridia;Clostridiales;Lachnospiraceae;uncultured;uncultured	DQ904718	89.5059	JF797770.1	94.55
414	0	0	0	0	1	0	0	0	1	Firmicutes;	Bacteria;Firmicutes;Clostridia;Clostridiales;Lachnospiraceae;uncultured;uncultured	DQ456434	96.82	JF798157.1	97.73
420	0	0	0	0	0	1	0	0	1	Firmicutes;Clostridia;Clostridiales;Ruminococcaceae;	Bacteria;Firmicutes;Clostridia;Clostridiales;Ruminococcaceae;Anaerotruncus;uncultured	FJ440097	90.71	FJ440097.1	89.55
423	0	0	0	0	0	1	0	0	1	Firmicutes;Clostridia;Clostridiales;Lachnospiraceae;Roseburia;	Bacteria;Firmicutes;Clostridia;Clostridiales;Lachnospiraceae;Incertae	GQ898838	94.09	FJ510105.1	94.09
424	0	0	0	0	0	1	0	0	1	Firmicutes;Clostridia;Clostridiales;	Bacteria;Firmicutes;Clostridia;Clostridiales;Ruminococcaceae;Incertae	EF400739	98.64	JF797957.1	99.09
429	0	0	0	0	0	1	0	0	1	Firmicutes;	Bacteria;Firmicutes;Clostridia;Clostridiales;Ruminococcaceae;Incertae	FJ367631	25.6716	EU622687.1	74.14
432	0	0	0	0	0	1	0	0	1	Unclassified	Bacteria;Firmicutes;Clostridia;Clostridiales;Ruminococcaceae;Faecalibacterium;uncultured	EU009819	80.72	EU009819.1	77.7546
434	0	0	0	0	0	1	0	0	1	Firmicutes;Clostridia;Clostridiales;	Bacteria;Firmicutes;Clostridia;Clostridiales;Ruminococcaceae;Incertae	EF403010	100	EF403010.1	100
435	0	0	0	0	0	1	0	0	1	Firmicutes;Clostridia;Clostridiales;Ruminococcaceae;Faecalibacterium;	Bacteria;Firmicutes;Clostridia;Clostridiales;Ruminococcaceae;Faecalibacterium;uncultured	GQ175391	97.6338	JF797887.1	97.6338
438	0	0	0	0	0	1	0	0	1	Firmicutes;Clostridia;Clostridiales;	Bacteria;Firmicutes;Clostridia;Clostridiales;Lachnospiraceae;uncultured;uncultured	AY991969	87.5	HQ319469.1	87.33
439	0	0	0	0	0	1	0	0	1	Firmicutes;Clostridia;Clostridiales;Ruminococcaceae;Subdoligranulum;	Bacteria;Firmicutes;Clostridia;Clostridiales;Ruminococcaceae;Faecalibacterium;uncultured	DQ456222	94.62	JN021796.1	99.1
441	0	0	0	0	0	0	1	0	1	Firmicutes;Clostridia;Clostridiales;Ruminococcaceae;Faecalibacterium;	Bacteria;Firmicutes;Clostridia;Clostridiales;Ruminococcaceae;Faecalibacterium;uncultured	DQ456207	97.75	DQ456476.1	97.75
442	0	0	0	0	0	0	1	0	1	Firmicutes;Clostridia;Clostridiales;Lachnospiraceae;	Bacteria;Firmicutes;Clostridia;Clostridiales;Lachnospiraceae;Incertae	EF025265	96.36	GU171160.1	98.18
443	0	0	0	0	0	0	1	0	1	Firmicutes;Clostridia;Clostridiales;IncertaeSedisXIII;Mogibacterium;	Bacteria;Firmicutes;Clostridia;Clostridiales;Family	DQ793910	93.69	DQ793910.1	93.64
444	0	0	0	0	0	0	1	0	1	Firmicutes;Clostridia;Clostridiales;Ruminococcaceae;Lactonifactor;	Bacteria;Firmicutes;Clostridia;Clostridiales;Lachnospiraceae;Blautia;uncultured	DQ808822	96.41	DQ808822.1	96.38
445	0	0	0	0	0	0	1	0	1	Firmicutes;Clostridia;Clostridiales;Ruminococcaceae;	Bacteria;Firmicutes;Clostridia;Clostridiales;Lachnospiraceae;Roseburia;uncultured	DQ455879	96.41	GU171241.1	97.32
446	0	0	0	0	0	0	1	0	1	Firmicutes;Clostridia;Clostridiales;Lachnospiraceae;	Bacteria;Firmicutes;Clostridia;Clostridiales;Lachnospiraceae;Incertae	DQ057459	98.64	DQ057459.1	98.64
448	0	0	0	0	0	0	1	0	1	Firmicutes;Clostridia;Clostridiales;Lachnospiraceae;	Bacteria;Firmicutes;Clostridia;Clostridiales;Lachnospiraceae;Incertae	EF025265	96.85	JN021799.1	97.27
449	0	0	0	0	0	0	1	0	1	Bacteroidetes;Bacteroidia;Bacteroidales;Rikenellaceae;Alistipes;	Bacteria;Bacteroidetes;Bacteroidia;Bacteroidales;Rikenellaceae;Alistipes;uncultured	DQ793625	66.1844	FJ510995.1	69
450	0	0	0	0	0	0	1	0	1	Firmicutes;Clostridia;Clostridiales;Ruminococcaceae;	Bacteria;Firmicutes;Clostridia;Clostridiales;Ruminococcaceae;uncultured;uncultured	AM277638	99.09	AM277638.2	99.09
451	0	0	0	0	0	0	1	0	1	Firmicutes;Clostridia;Clostridiales;Ruminococcaceae;Butyricicoccus;	Bacteria;Firmicutes;Clostridia;Clostridiales;Ruminococcaceae;Incertae	EF071402	95.93	JF798178.1	95.93
452	0	0	0	0	0	0	1	0	1	Firmicutes;Bacilli;Lactobacillales;Lactobacillaceae;Lactobacillus;	Bacteria;Firmicutes;Bacilli;Lactobacillales;Lactobacillaceae;Lactobacillus;Lactobacillus	AB425925	100	AB559717.1	100
453	0	0	0	0	0	0	1	0	1	Bacteroidetes;Bacteroidia;Bacteroidales;Rikenellaceae;Alistipes;	Bacteria;Bacteroidetes;VC2.1	EU469017	95.02	GU609831.1	94.57
454	0	0	0	0	0	0	1	0	1	Firmicutes;Clostridia;Clostridiales;Ruminococcaceae;	Bacteria;Firmicutes;Clostridia;Clostridiales;Ruminococcaceae;uncultured;uncultured	EF402506	98.64	EF400541.1	99.09
455	0	0	0	0	0	0	1	0	1	Unclassified	Bacteria;Firmicutes;Clostridia;Clostridiales;Lachnospiraceae;uncultured;uncultured	EU509838	95	EU509838.1	95
456	0	0	0	0	0	0	1	0	1	Firmicutes;Clostridia;Clostridiales;Lachnospiraceae;	Bacteria;Firmicutes;Clostridia;Clostridiales;Lachnospiraceae;uncultured;uncultured	EF071375	90.99	GU171183.1	99.55
457	0	0	0	0	0	0	1	0	1	Firmicutes;Bacilli;Lactobacillales;Lactobacillaceae;Lactobacillus;	Bacteria;Firmicutes;Bacilli;Lactobacillales;Lactobacillaceae;Lactobacillus;uncultured	FJ440068	98.18	JF798139.1	98.18
458	0	0	0	0	0	0	1	0	1	Actinobacteria;Actinobacteria;Coriobacteridae;Coriobacteriales;Coriobacterineae;	Bacteria;Actinobacteria;Actinobacteria;Coriobacteridae;Coriobacteriales;Coriobacterineae;Coriobacteriaceae;Slackia;uncultured	EU776009	89.19	AM406372.1	100
459	0	0	0	0	0	0	1	0	1	Firmicutes;Clostridia;Clostridiales;Ruminococcaceae;Subdoligranulum;	Bacteria;Bacteroidetes;Bacteroidia;Bacteroidales;Bacteroidaceae;Bacteroides;uncultured	DQ455982	98.2	FJ506006.1	99.1
460	0	0	0	0	0	0	1	0	1	Firmicutes;Clostridia;Clostridiales;Ruminococcaceae;Butyricicoccus;	Bacteria;Firmicutes;Clostridia;Clostridiales;Ruminococcaceae;Incertae	DQ327036	95.05	JF797881.1	99.55
463	0	0	0	0	0	0	1	0	1	Firmicutes;Clostridia;	Bacteria;Firmicutes;Clostridia;Clostridiales;Lachnospiraceae;uncultured;uncultured	DQ793542	99.09	DQ793542.1	99.09
464	0	0	0	0	0	0	1	0	1	Firmicutes;Clostridia;Clostridiales;	Bacteria;Firmicutes;Clostridia;Clostridiales;Lachnospiraceae;Roseburia;uncultured	DQ455879	96.36	GU171241.1	97.27
465	0	0	0	0	0	0	1	0	1	Bacteroidetes;Bacteroidia;Bacteroidales;Rikenellaceae;Alistipes;	Bacteria;Bacteroidetes;Bacteroidia;Bacteroidales;S24-7;uncultured	EU775315	65.457	FJ510997.1	86.09
466	0	0	0	0	0	0	1	0	1	Firmicutes;Clostridia;Clostridiales;Lachnospiraceae;Roseburia;	Bacteria;Firmicutes;Clostridia;Clostridiales;Lachnospiraceae;Marvinbryantia;uncultured	GQ175396	100	GQ175396.1	100
467	0	0	0	0	0	0	1	0	1	Proteobacteria;Gammaproteobacteria;Enterobacteriales;Enterobacteriaceae;Escherichia/Shigella;	Bacteria;Proteobacteria;Gammaproteobacteria;Enterobacteriales;Enterobacteriaceae;uncultured	GQ033166	97.6437	GU419595.1	98.0991
469	0	0	0	0	0	0	1	0	1	Firmicutes;Clostridia;Clostridiales;	Bacteria;Firmicutes;Clostridia;Clostridiales;Lachnospiraceae;Blautia;uncultured	GQ175502	95.02	EU181097.1	97.73
470	0	0	0	0	0	0	1	0	1	Firmicutes;	Bacteria;Firmicutes;Clostridia;Clostridiales;Lachnospiraceae;uncultured;uncultured	EU762911	98.64	EU762911.1	98.64
471	0	0	0	0	0	0	1	0	1	Firmicutes;Clostridia;Clostridiales;Ruminococcaceae;	Bacteria;Firmicutes;Clostridia;Clostridiales;Ruminococcaceae;Incertae	DQ057416	99.09	DQ057416.1	99.09
472	0	0	0	0	0	0	0	1	1	Firmicutes;Clostridia;Clostridiales;	Bacteria;Firmicutes;Clostridia;Clostridiales;Lachnospiraceae;uncultured;uncultured	FJ366048	94.9311	FJ365156.1	96.36
474	0	0	0	0	0	0	0	1	1	Firmicutes;Clostridia;Clostridiales;Ruminococcaceae;	Bacteria;Firmicutes;Clostridia;Clostridiales;Ruminococcaceae;Ruminococcus;uncultured	FJ881191	91.03	GU171071.1	100
475	0	0	0	0	0	0	0	1	1	Firmicutes;Clostridia;Clostridiales;	Bacteria;Firmicutes;Clostridia;Clostridiales;Lachnospiraceae;Incertae	EF025265	68.715	JF651244.1	87.84
476	0	0	0	0	0	0	0	1	1	Proteobacteria;Alphaproteobacteria;	Bacteria;Proteobacteria;Alphaproteobacteria;Rhodospirillales;Rhodospirillaceae;Thalassospira;uncultured	EU767436	98.64	FJ511451.1	99.09
478	0	0	0	0	0	0	0	1	1	Firmicutes;Clostridia;Clostridiales;Ruminococcaceae;Subdoligranulum;	Bacteria;Firmicutes;Clostridia;Clostridiales;Ruminococcaceae;Subdoligranulum;uncultured	GQ175477	100	HM574885.1	100
479	0	0	0	0	0	0	0	1	1	Unclassified	Bacteria;Firmicutes;Clostridia;Clostridiales;Ruminococcaceae;Faecalibacterium;uncultured	DQ342331	96.82	JF781902.1	97.27
480	0	0	0	0	0	0	0	1	1	Firmicutes;Clostridia;Clostridiales;Ruminococcaceae;Lactonifactor;	Bacteria;Firmicutes;Clostridia;Clostridiales;Lachnospiraceae;Roseburia;uncultured	DQ325602	89.09	DQ325602.1	88.64
481	0	0	0	0	0	0	0	1	1	Firmicutes;Clostridia;Clostridiales;	Bacteria;Firmicutes;Clostridia;Clostridiales;Ruminococcaceae;Incertae	DQ794713	93.5748	AF376454.1	90
482	0	0	0	0	0	0	0	1	1	Firmicutes;Clostridia;Clostridiales;IncertaeSedisXIV;Blautia;	Bacteria;Firmicutes;Clostridia;Clostridiales;Lachnospiraceae;uncultured;uncultured	EF025243	99.09	JF797906.1	99.09
489	0	0	1	0	0	0	0	0	1	Firmicutes;	Bacteria;Firmicutes;Clostridia;Clostridiales;Ruminococcaceae;uncultured;uncultured	DQ455959	98.63	DQ455959.1	98.63
493	0	0	0	0	0	0	1	0	1	Firmicutes;Clostridia;Clostridiales;Ruminococcaceae;	Bacteria;Firmicutes;Clostridia;Clostridiales;Ruminococcaceae;Incertae	DQ015070	91.89	GU605949.1	91.78
500	0	1	0	0	0	0	0	0	1	Proteobacteria;Betaproteobacteria;Burkholderiales;Comamonadaceae;Variovorax;	Bacteria;Proteobacteria;Betaproteobacteria;Burkholderiales;Comamonadaceae;Variovorax;uncultured	GU569102	100	AB622222.1	100
506	0	0	0	0	0	0	1	0	1	Firmicutes;Clostridia;Clostridiales;Ruminococcaceae;Oscillibacter;	Bacteria;Firmicutes;Clostridia;Clostridiales;Ruminococcaceae;uncultured;uncultured	FJ367899	99.08	JF798134.1	99.08
507	0	0	0	0	0	0	0	1	1	Firmicutes;Clostridia;Clostridiales;Ruminococcaceae;	Bacteria;Firmicutes;Clostridia;Clostridiales;Ruminococcaceae;uncultured;uncultured	DQ057382	95.41	AF376355.1	91
519	0	0	0	0	0	0	0	1	1	Firmicutes;Clostridia;Clostridiales;Ruminococcaceae;	Bacteria;Firmicutes;Clostridia;Clostridiales;Ruminococcaceae;uncultured;uncultured	GQ897225	98.62	GQ897225.1	98.62
523	0	0	0	0	1	0	0	0	1	Firmicutes;Clostridia;Clostridiales;	Bacteria;Firmicutes;Clostridia;Clostridiales;Lachnospiraceae;uncultured;uncultured	EU774441	90.37	GU606510.1	89.81
527	0	0	0	0	0	0	1	0	1	Unclassified	Bacteria;Firmicutes;Clostridia;Clostridiales;Lachnospiraceae;uncultured;uncultured	DQ456434	95.81	JF797942.1	100
528	0	0	0	0	0	0	1	0	1	Firmicutes;Clostridia;Clostridiales;	Bacteria;Firmicutes;Clostridia;Clostridiales;Ruminococcaceae;Incertae	EF434371	99.53	EF434371.1	99.53
535	0	0	0	0	1	0	0	0	1	Firmicutes;Clostridia;Clostridiales;	Bacteria;Firmicutes;Clostridia;Clostridiales;Lachnospiraceae;Coprococcus;intestinal	FJ711049	99.53	FJ711049.1	99.53
536	0	0	0	0	0	0	1	0	1	Firmicutes;Clostridia;Clostridiales;Lachnospiraceae;Syntrophococcus;	Bacteria;Firmicutes;Clostridia;Clostridiales;Lachnospiraceae;Incertae	GQ175482	96.3	JF797859.1	97.69
537	0	0	0	0	0	0	1	0	1	Firmicutes;Clostridia;Clostridiales;Ruminococcaceae;	Bacteria;Firmicutes;Clostridia;Clostridiales;Ruminococcaceae;uncultured;uncultured	EU766105	91.0028	EU766105.1	90.0354
538	0	0	0	0	0	0	1	0	1	Firmicutes;Clostridia;Clostridiales;Ruminococcaceae;	Bacteria;Firmicutes;Clostridia;Clostridiales;Ruminococcaceae;uncultured;uncultured	DQ793702	97.6041	AM278888.1	98.5347
539	0	0	0	0	0	0	0	1	1	Firmicutes;Clostridia;Clostridiales;	Bacteria;Firmicutes;Clostridia;Clostridiales;Ruminococcaceae;Incertae	DQ793375	91.74	GU104998.1	91.12
544	0	0	0	0	0	1	0	0	1	Proteobacteria;Alphaproteobacteria;Sphingomonadales;Sphingomonadaceae;Sphingomonas;	Bacteria;Proteobacteria;Alphaproteobacteria;Sphingomonadales;Sphingomonadaceae;Sphingomonas;uncultured	GU061953	100	JN172148.1	100
547	0	0	0	0	1	0	0	0	1	Firmicutes;Clostridia;Clostridiales;Ruminococcaceae;Lactonifactor;	Bacteria;Firmicutes;Clostridia;Clostridiales;Lachnospiraceae;Blautia;uncultured	DQ326156	88.84	GU171122.1	73.11
549	0	0	0	0	0	0	1	0	1	Bacteroidetes;Bacteroidia;Bacteroidales;Rikenellaceae;	Bacteria;Firmicutes;Bacilli;Lactobacillales;Lactobacillaceae;Lactobacillus;uncultured	EU454546	61.5888	HQ320565.1	63.6438
550	0	0	0	0	0	0	1	0	1	Firmicutes;Clostridia;Clostridiales;Ruminococcaceae;	Bacteria;Firmicutes;Clostridia;Clostridiales;Ruminococcaceae;uncultured;uncultured	FJ879297	85.177	FJ879297.1	85.12
555	0	0	0	0	1	0	0	0	1	Firmicutes;Clostridia;Clostridiales;	Bacteria;Firmicutes;Clostridia;Clostridiales;Ruminococcaceae;Incertae	DQ455875	96.67	JF781892.1	98.1
556	0	0	0	0	0	0	1	0	1	Firmicutes;Clostridia;Clostridiales;Ruminococcaceae;Lactonifactor;	Bacteria;Firmicutes;Clostridia;Clostridiales;Lachnospiraceae;Roseburia;uncultured	GQ492822	95.71	FJ390567.1	96.67
558	0	0	1	0	0	0	0	0	1	Firmicutes;Clostridia;Clostridiales;	Bacteria;Firmicutes;Clostridia;Clostridiales;Lachnospiraceae;uncultured;uncultured	EU463561	99.04	EU463561.1	99.04
560	0	0	0	0	0	0	1	0	1	Firmicutes;Clostridia;Clostridiales;	Bacteria;Firmicutes;Clostridia;Clostridiales;Ruminococcaceae;Incertae	DQ807465	95.26	DQ456429.1	96.17
561	0	0	0	0	0	0	0	1	1	Firmicutes;Clostridia;Clostridiales;	Bacteria;Firmicutes;Clostridia;Clostridiales;Lachnospiraceae;uncultured;uncultured	DQ456323	100	JF798151.1	100
575	0	0	0	0	0	1	0	0	1	Firmicutes;Clostridia;Clostridiales;Ruminococcaceae;Lactonifactor;	Bacteria;Firmicutes;Clostridia;Clostridiales;Lachnospiraceae;uncultured;uncultured	FJ879356	64.0266	GU610430.1	85.45
