# Supplementary material for: High-Throughput Sequencing of 16S rRNA Gene Amplicons: Effects of Extraction Procedure, Primer Length and Annealing Temperature
Source: PLoS One. 2012 May 29;7(5):e38094. doi: 10.1371/journal.pone.0038094 (PMC3362549; doi:10.1371/journal.pone.0038094)
Supplement: Table S3 — The number of reads in each OTU obtained by different annealing temperatures in the PCR and their assignment using the RDP classifier and the closest BLAST match from the SILVA and NCBI nr databases. (XLSX) [file pone.0038094.s003.xlsx]

## Sheet: Sheet1
	Annealing Temperature (oC)														blast to Silva database			blast to genbank nr
#OTU ID	30	30	35	35	40	40	45	45	50	50	55	55	total reads	rdp classification (50% bootstrao cutoff)	Silva data base match	accession	% identity	accession	% identitiy
492	424	615	606	848	1290	858	1675	1565	948	1011	1437	1566	12843	Bacteroidetes;Bacteroidia;Bacteroidales;Rikenellaceae;Alistipes;	Bacteria;Bacteroidetes;Bacteroidia;Bacteroidales;Rikenellaceae;Alistipes;uncultured	DQ793625	94.12	FJ510995.1	100
500	436	629	564	788	1228	613	1433	1409	758	883	1474	1778	11993	Firmicutes;Clostridia;Clostridiales;Veillonellaceae;Megamonas;	Bacteria;Firmicutes;Clostridia;Clostridiales;Veillonellaceae;Megamonas;uncultured	FM873295	97.74	HM830492.1	100
305	82	116	184	131	288	114	315	223	89	57	158	148	1905	Proteobacteria;Epsilonproteobacteria;Campylobacterales;Campylobacteraceae;Campylobacter;	Bacteria;Proteobacteria;Epsilonproteobacteria;Campylobacterales;Campylobacteraceae;Campylobacter;Campylobacter	Z29326	100	JF798253.1	100
478	60	92	103	141	176	84	173	192	72	110	179	163	1545	Proteobacteria;Epsilonproteobacteria;Campylobacterales;Helicobacteraceae;Helicobacter;	Bacteria;Proteobacteria;Epsilonproteobacteria;Campylobacterales;Helicobacteraceae;Helicobacter;Helicobacter	GU902714	100	JN021839.1	100
181	56	70	96	69	191	48	203	137	118	75	218	179	1460	Firmicutes;Bacilli;Lactobacillales;Lactobacillaceae;Lactobacillus;	Bacteria;Firmicutes;Bacilli;Lactobacillales;Lactobacillaceae;Lactobacillus;uncultured	GQ175588	100	JN575965.1	100
364	49	73	83	64	147	83	177	169	100	98	194	185	1422	Firmicutes;Bacilli;Lactobacillales;Lactobacillaceae;Lactobacillus;	Bacteria;Firmicutes;Bacilli;Lactobacillales;Lactobacillaceae;Lactobacillus;uncultured	GQ075083	100	JN694788.1	100
395	62	94	162	95	203	98	214	161	51	42	63	60	1305	Actinobacteria;Actinobacteria;Actinobacteridae;Bifidobacteriales;Bifidobacteriaceae;	Bacteria;Actinobacteria;Actinobacteria;Actinobacteridae;Bifidobacteriales;Bifidobacteriaceae;Bifidobacterium;Bifidobacterium	GU361821	100	GU361830.1	100
496	43	50	88	73	175	60	248	165	86	59	126	91	1264	Proteobacteria;Gammaproteobacteria;Enterobacteriales;Enterobacteriaceae;	Bacteria;Proteobacteria;Gammaproteobacteria;Enterobacteriales;Enterobacteriaceae;Escherichia-Shigella;uncultured	GQ048022	100	HQ701282.1	100
521	45	65	66	87	146	58	126	111	97	69	60	96	1026	Firmicutes;Clostridia;Clostridiales;Ruminococcaceae;Faecalibacterium;	Bacteria;Firmicutes;Clostridia;Clostridiales;Ruminococcaceae;Faecalibacterium;uncultured	GQ175391	100	JF797887.1	100
167	28	26	60	44	141	31	148	73	77	72	113	122	935	Bacteroidetes;Bacteroidia;Bacteroidales;Bacteroidaceae;Bacteroides;	Bacteria;Bacteroidetes;Bacteroidia;Bacteroidales;Bacteroidaceae;Bacteroides;uncultured	GQ079272	100	GU132132.2	100
171	33	24	53	35	104	55	92	132	55	43	71	87	784	Firmicutes;Clostridia;Clostridiales;Ruminococcaceae;	Bacteria;Firmicutes;Clostridia;Clostridiales;Ruminococcaceae;Anaerofilum;uncultured	GQ871737	91.4	JF781756.1	99.55
372	21	15	31	25	68	18	93	81	51	19	84	55	561	Firmicutes;Clostridia;Clostridiales;	Bacteria;Firmicutes;Clostridia;Clostridiales;Ruminococcaceae;uncultured;uncultured	DQ800572	100	GQ179562.1	100
441	17	25	30	25	51	23	64	56	48	33	73	77	522	Firmicutes;Clostridia;Clostridiales;Veillonellaceae;Allisonella;	Bacteria;Firmicutes;Clostridia;Clostridiales;Veillonellaceae;uncultured;uncultured	EU009858	99.09	FJ390676.1	99
402	17	36	34	28	66	28	75	72	37	20	42	44	499	Firmicutes;Clostridia;Clostridiales;Lachnospiraceae;	Bacteria;Firmicutes;Clostridia;Clostridiales;Ruminococcaceae;uncultured;uncultured	DQ455899	100	DQ455899.1	100
338	12	25	35	30	58	22	63	47	27	23	66	61	469	Firmicutes;	Bacteria;Firmicutes;Erysipelotrichi;Erysipelotrichales;Erysipelotrichaceae;Incertae	DQ057480	99.55	FJ367577.1	100
442	21	22	26	17	31	11	53	38	46	33	78	61	437	Firmicutes;Bacilli;Lactobacillales;Lactobacillaceae;Lactobacillus;	Bacteria;Firmicutes;Bacilli;Lactobacillales;Lactobacillaceae;Lactobacillus;uncultured	EU460771	100	JF798183.1	100
477	18	24	20	29	49	17	56	54	32	20	47	63	429	Firmicutes;Clostridia;Clostridiales;Lachnospiraceae;	Bacteria;Firmicutes;Clostridia;Clostridiales;Lachnospiraceae;uncultured;uncultured	EF025253	100	EF025253.1	100
271	12	19	24	21	59	18	85	50	32	12	44	48	424	Firmicutes;Clostridia;Clostridiales;Ruminococcaceae;Butyricicoccus;	Bacteria;Firmicutes;Clostridia;Clostridiales;Ruminococcaceae;Incertae	EU728715	90.54	HQ705046.1	99.07
497	14	10	31	24	50	20	48	48	32	29	80	38	424	Firmicutes;Clostridia;Clostridiales;Lachnospiraceae;	Bacteria;Firmicutes;Clostridia;Clostridiales;Lachnospiraceae;uncultured;uncultured	DQ057368	96.38	DQ057368.1	96.36
464	16	27	30	21	42	18	48	40	40	23	46	63	414	Firmicutes;Clostridia;Clostridiales;Ruminococcaceae;Oscillibacter;	Bacteria;Firmicutes;Clostridia;Clostridiales;Ruminococcaceae;uncultured;uncultured	EF025275	99.55	JF797844.1	100
414	15	17	31	35	46	25	66	58	23	8	47	33	404	Firmicutes;Clostridia;Clostridiales;Lachnospiraceae;	Bacteria;Firmicutes;Clostridia;Clostridiales;Lachnospiraceae;Coprococcus;uncultured	EF025273	99.07	GU171105.1	100
506	14	12	25	15	58	18	55	43	24	19	55	33	371	Firmicutes;Clostridia;Clostridiales;	Bacteria;Firmicutes;Clostridia;Clostridiales;Ruminococcaceae;Incertae	DQ455875	99.04	DQ456429.1	100
453	13	10	28	19	50	18	61	46	24	19	41	23	352	Proteobacteria;Betaproteobacteria;Burkholderiales;Alcaligenaceae;Parasutterella;	Bacteria;Proteobacteria;Betaproteobacteria;Burkholderiales;Alcaligenaceae;Parasutterella;uncultured	DQ799518	100	FJ506373.1	100
163	9	15	28	18	39	5	45	27	40	20	60	40	346	Bacteroidetes;Bacteroidia;Bacteroidales;	Bacteria;Bacteroidetes;Bacteroidia;Bacteroidales;Porphyromonadaceae;Barnesiella;uncultured	EU794219	76.208	JN021920.1	99.55
445	12	18	16	34	48	27	63	47	16	15	20	24	340	Firmicutes;Clostridia;Clostridiales;Ruminococcaceae;Faecalibacterium;	Bacteria;Firmicutes;Clostridia;Clostridiales;Ruminococcaceae;Faecalibacterium;uncultured	DQ456165	99.55	JF797886.1	100
287	10	14	20	17	36	18	37	25	24	25	35	37	298	Bacteroidetes;Bacteroidia;Bacteroidales;Rikenellaceae;Alistipes;	Bacteria;Bacteroidetes;Bacteroidia;Bacteroidales;Rikenellaceae;Alistipes;uncultured	DQ456324	99.55	JF781959.1	100
513	5	13	23	11	35	6	33	30	27	13	57	39	292	Unclassified	Bacteria;Firmicutes;Clostridia;Clostridiales;Ruminococcaceae;uncultured;uncultured	GQ175520	100	JF797999.1	100
503	7	4	12	17	38	8	31	28	23	19	50	44	281	Unclassified	Bacteria;Firmicutes;Clostridia;Clostridiales;Ruminococcaceae;uncultured;uncultured	DQ456218	99.54	GU171065.1	100
486	11	11	12	6	39	9	41	34	23	11	25	1	223	Firmicutes;Clostridia;Clostridiales;Ruminococcaceae;Faecalibacterium;	Bacteria;Firmicutes;Clostridia;Clostridiales;Ruminococcaceae;Faecalibacterium;uncultured	DQ456207	99.55	JF781921.1	99.55
511	13	7	12	12	29	5	30	23	16	20	33	23	223	Bacteroidetes;Bacteroidia;Bacteroidales;Bacteroidaceae;Bacteroides;	Bacteria;Bacteroidetes;Bacteroidia;Bacteroidales;Bacteroidaceae;Bacteroides;uncultured	GQ449005	100	FJ507180.1	100
509	8	7	20	15	28	12	41	19	10	12	30	18	220	Firmicutes;Clostridia;Clostridiales;Ruminococcaceae;Subdoligranulum;	Bacteria;Firmicutes;Clostridia;Clostridiales;Ruminococcaceae;Subdoligranulum;uncultured	GQ175370	93.72	JF797861.1	100
169	8	9	14	8	20	9	33	27	23	19	29	20	219	Firmicutes;Clostridia;Clostridiales;Clostridiaceae;Clostridiaceae1;	Bacteria;Firmicutes;Erysipelotrichi;Erysipelotrichales;Erysipelotrichaceae;Incertae	GQ493427	100	GU179917.1	100
520	5	12	13	15	31	15	34	26	16	7	24	20	218	Firmicutes;Clostridia;Clostridiales;Lachnospiraceae;	Bacteria;Firmicutes;Clostridia;Clostridiales;Lachnospiraceae;Shuttleworthia;uncultured	EF405506	100	EF405506.1	100
456	6	10	3	17	36	9	39	22	8	9	19	26	204	Firmicutes;Clostridia;Clostridiales;Ruminococcaceae;	Bacteria;Firmicutes;Clostridia;Clostridiales;Ruminococcaceae;uncultured;uncultured	EU845170	91.44	JF797944.1	100
332	9	4	7	9	17	11	24	25	17	12	29	28	192	Firmicutes;Clostridia;Clostridiales;Lachnospiraceae;	Bacteria;Firmicutes;Clostridia;Clostridiales;Lachnospiraceae;Marvinbryantia;uncultured	EU778536	93.21	GU612482.1	93.0996
420	9	11	9	17	23	10	17	24	15	7	24	25	191	Firmicutes;Clostridia;Clostridiales;Lachnospiraceae;	Bacteria;Firmicutes;Clostridia;Clostridiales;Lachnospiraceae;uncultured;uncultured	FJ366193	97.3	JF781643.1	99.09
501	2	6	12	12	36	6	19	25	14	11	25	20	188	Lentisphaerae;Lentisphaeria;Victivallales;Victivallaceae;Victivallis;	Bacteria;Lentisphaerae;Lentisphaeria;Victivallales;Victivallaceae;Victivallis;uncultured	GQ897982	96.85	GQ897982.1	96.83
229	7	3	10	9	27	6	18	24	12	15	27	25	183	Bacteroidetes;	Bacteria;Bacteroidetes;Bacteroidia;Bacteroidales;Rikenellaceae;Alistipes;uncultured	AY985522	99.55	GU631043.1	100
510	4	10	16	6	24	13	26	30	14	11	13	8	175	Firmicutes;Clostridia;Clostridiales;Ruminococcaceae;	Bacteria;Firmicutes;Clostridia;Clostridiales;Ruminococcaceae;Anaerotruncus;uncultured	GQ175418	100	GQ175418.1	100
425	5	8	14	13	26	8	21	18	20	6	15	19	173	Firmicutes;Clostridia;Clostridiales;	Bacteria;Firmicutes;Clostridia;Clostridiales;Lachnospiraceae;uncultured;uncultured	DQ456434	99.55	JF798053.1	100
448	7	6	9	8	13	5	20	19	17	9	23	21	157	Firmicutes;Clostridia;Clostridiales;Ruminococcaceae;Lactonifactor;	Bacteria;Firmicutes;Clostridia;Clostridiales;Lachnospiraceae;uncultured;uncultured	FJ366976	99.09	JF781956.1	100
404	9	4	9	2	22	6	25	12	17	3	22	17	148	Firmicutes;Clostridia;Clostridiales;	Bacteria;Firmicutes;Clostridia;Clostridiales;Ruminococcaceae;Incertae	FJ368173	100	JF797860.1	100
526	7	7	16	10	23	13	14	13	5	5	12	13	138	Firmicutes;Clostridia;Clostridiales;	Bacteria;Firmicutes;Clostridia;Clostridiales;Lachnospiraceae;Roseburia;uncultured	DQ455879	98.64	GU171241.1	99.55
387	4	6	5	6	30	6	23	12	11	4	15	11	133	Firmicutes;Clostridia;Clostridiales;	Bacteria;Firmicutes;Clostridia;Clostridiales;Ruminococcaceae;Anaerotruncus;uncultured	FJ440097	99.55	FJ440097.1	99.55
400	6	7	15	3	19	6	29	11	8	4	16	8	132	Unclassified	Bacteria;Firmicutes;Clostridia;Clostridiales;Ruminococcaceae;Faecalibacterium;uncultured	DQ342331	100	DQ342331.1	100
283	7	3	9	6	20	6	17	19	12	6	12	11	128	Firmicutes;Clostridia;Clostridiales;Lachnospiraceae;	Bacteria;Firmicutes;Clostridia;Clostridiales;Lachnospiraceae;uncultured;uncultured	EU504073	96.41	JF797941.1	99.09
379	7	6	11	3	19	4	26	9	7	4	18	13	127	Proteobacteria;	Bacteria;Tenericutes;Mollicutes;RF9;uncultured	FJ681070	89.0505	HQ716507.1	89.376
359	5	6	13	5	16	6	21	19	11	3	3	13	121	Firmicutes;Clostridia;Clostridiales;Ruminococcaceae;Faecalibacterium;	Bacteria;Firmicutes;Clostridia;Clostridiales;Ruminococcaceae;Faecalibacterium;uncultured	GQ175484	99.55	GU060400.1	99.55
454	3	15	6	6	24	4	6	19	2	4	13	18	120	Firmicutes;Clostridia;Clostridiales;Lachnospiraceae;	Bacteria;Firmicutes;Clostridia;Clostridiales;Lachnospiraceae;uncultured;uncultured	EU456972	91.44	JF798206.1	98.64
354	9	5	6	5	12	6	24	12	8	6	16	9	118	Firmicutes;Clostridia;Clostridiales;Lachnospiraceae;	Bacteria;Firmicutes;Clostridia;Clostridiales;Lachnospiraceae;uncultured;uncultured	EF071375	100	JF797905.1	100
499	2	2	6	7	11	6	14	12	10	9	20	18	117	Proteobacteria;	Bacteria;Tenericutes;Mollicutes;RF9;uncultured	EU844107	90.58	GU956671.1	91.3176
467	3	6	11	6	13	4	15	15	9	4	13	13	112	Firmicutes;Clostridia;Clostridiales;Lachnospiraceae;	Bacteria;Firmicutes;Clostridia;Clostridiales;Lachnospiraceae;Incertae	FJ367509	100	FJ367509.1	100
446	3	5	9	4	12	2	9	8	6	6	32	15	111	Unclassified	Bacteria;Tenericutes;Mollicutes;RF9;uncultured	GQ175411	99.09	GQ175411.1	99.09
484	1	6	9	8	8	6	9	9	7	6	20	19	108	Firmicutes;Clostridia;Clostridiales;Lachnospiraceae;	Bacteria;Firmicutes;Clostridia;Clostridiales;Lachnospiraceae;Blautia;uncultured	EF025280	99.55	EF025280.1	99.55
458	9	4	4	4	11	5	11	5	8	7	16	21	105	Firmicutes;Bacilli;Lactobacillales;Lactobacillaceae;Lactobacillus;	Bacteria;Firmicutes;Bacilli;Lactobacillales;Lactobacillaceae;Lactobacillus;Lactobacillus	AB326355	99.55	JF798227.1	100
164	7	3	2	6	12	5	19	12	6	5	11	15	103	Bacteroidetes;Bacteroidia;Bacteroidales;Porphyromonadaceae;Butyricimonas;	Bacteria;Bacteroidetes;Bacteroidia;Bacteroidales;Porphyromonadaceae;Butyricimonas;Bacteroidetes	AY538684	100	FJ507266.1	100
384	4	10	2	7	17	8	16	7	4	3	11	13	102	Firmicutes;Clostridia;Clostridiales;	Bacteria;Firmicutes;Clostridia;Clostridiales;Lachnospiraceae;uncultured;uncultured	GQ175436	95.95	JF798157.1	96.36
498	3	6	8	4	14	7	14	12	9	5	13	7	102	Firmicutes;Clostridia;Clostridiales;	Bacteria;Firmicutes;Clostridia;Clostridiales;Lachnospiraceae;Blautia;uncultured	GQ175451	99.55	JF781679.1	99.55
462	5	6	8	3	12	3	15	12	3	4	17	9	97	Bacteroidetes;Bacteroidia;Bacteroidales;Porphyromonadaceae;Barnesiella;	Bacteria;Bacteroidetes;Bacteroidia;Bacteroidales;Porphyromonadaceae;Barnesiella;Barnesiella	AB267809	98.6	NR_041508.1	98.6
424	3	5	9	3	13	8	10	6	6	5	14	14	96	Firmicutes;Clostridia;Clostridiales;	Bacteria;Firmicutes;Clostridia;Clostridiales;Lachnospiraceae;uncultured;uncultured	AM404847	99.55	JF781605.1	99.55
476	0	3	4	2	7	3	9	20	10	2	23	11	94	Firmicutes;Clostridia;Clostridiales;Ruminococcaceae;	Bacteria;Firmicutes;Clostridia;Clostridiales;Ruminococcaceae;Subdoligranulum;uncultured	FJ440072	96.82	FJ390766.1	99.55
401	1	3	7	3	14	5	7	13	8	2	19	9	91	Unclassified	Bacteria;Firmicutes;Clostridia;Clostridiales;Ruminococcaceae;uncultured;uncultured	DQ456223	97.3	JF781881.1	100
318	7	6	4	4	6	3	13	18	8	5	5	11	90	Firmicutes;Clostridia;Clostridiales;Ruminococcaceae;Lactonifactor;	Bacteria;Firmicutes;Clostridia;Clostridiales;Lachnospiraceae;Roseburia;uncultured	GQ492822	100	GQ492822.1	100
436	9	1	12	1	11	1	12	2	12	4	18	7	90	Firmicutes;Clostridia;Clostridiales;	Bacteria;Firmicutes;Clostridia;Clostridiales;Ruminococcaceae;Incertae	DQ456395	99.54	JF797951.1	99.54
452	5	5	10	7	11	2	9	8	3	6	3	10	79	Firmicutes;Clostridia;Clostridiales;	Bacteria;Firmicutes;Clostridia;Clostridiales;Lachnospiraceae;uncultured;uncultured	DQ455929	98.63	DQ455929.1	98.63
228	2	6	6	5	11	6	7	12	2	0	8	12	77	Firmicutes;Clostridia;Clostridiales;Veillonellaceae;Megamonas;	Bacteria;Firmicutes;Clostridia;Clostridiales;Ruminococcaceae;Faecalibacterium;uncultured	DQ455859	100	JN021891.1	100
324	2	5	6	8	8	5	12	4	5	3	6	11	75	Bacteroidetes;Bacteroidia;Bacteroidales;Rikenellaceae;Alistipes;	Bacteria;Bacteroidetes;Bacteroidia;Bacteroidales;Porphyromonadaceae;Barnesiella;uncultured	DQ824023	100	GU633002.1	100
469	5	2	10	2	8	1	13	5	4	2	12	11	75	Firmicutes;	Bacteria;Firmicutes;Erysipelotrichi;Erysipelotrichales;Erysipelotrichaceae;Catenibacterium;uncultured	EU470035	68.3316	HQ319013.1	88.79
386	1	1	9	1	6	3	6	7	8	2	17	13	74	Unclassified	Bacteria;Firmicutes;Clostridia;Clostridiales;Ruminococcaceae;uncultured;uncultured	DQ793581	100	JF798100.1	100
374	3	3	4	2	6	3	3	12	5	2	22	6	71	Lentisphaerae;Lentisphaeria;Victivallales;Victivallaceae;Victivallis;	Bacteria;Lentisphaerae;Lentisphaeria;Victivallales;Victivallaceae;Victivallis;uncultured	DQ456068	99.09	DQ456079.1	99.09
306	4	2	4	0	12	0	8	7	7	4	8	13	69	Firmicutes;Clostridia;Clostridiales;	Bacteria;Firmicutes;Clostridia;Clostridiales;Ruminococcaceae;uncultured;uncultured	GQ897986	99.05	JF798015.1	100
481	1	2	4	4	11	0	12	4	9	6	8	8	69	Bacteroidetes;Bacteroidia;Bacteroidales;Bacteroidaceae;Bacteroides;	Bacteria;Bacteroidetes;Bacteroidia;Bacteroidales;Bacteroidaceae;Bacteroides;uncultured	GQ898791	100	JF782012.1	100
398	5	1	6	2	14	7	14	4	4	2	7	2	68	Firmicutes;Clostridia;Clostridiales;Ruminococcaceae;	Bacteria;Firmicutes;Clostridia;Clostridiales;Ruminococcaceae;uncultured;uncultured	DQ793626	91.48	GU171067.1	98.64
416	0	3	7	2	5	3	7	8	12	3	7	10	67	Unclassified	Bacteria;Firmicutes;Clostridia;Clostridiales;Ruminococcaceae;uncultured;uncultured	DQ456160	99.54	JF797994.1	99.54
515	3	1	5	4	9	5	10	9	6	2	8	3	65	Firmicutes;Clostridia;Clostridiales;Lachnospiraceae;	Bacteria;Firmicutes;Clostridia;Clostridiales;Lachnospiraceae;Incertae	EF025265	100	JF798211.1	100
444	3	5	4	3	6	3	5	10	5	3	13	3	63	Firmicutes;Clostridia;Clostridiales;Ruminococcaceae;	Bacteria;Firmicutes;Clostridia;Clostridiales;Ruminococcaceae;Faecalibacterium;uncultured	DQ455824	99.55	HQ705157.1	100
435	3	1	4	5	12	0	13	4	6	3	6	5	62	Firmicutes;	Bacteria;Firmicutes;Erysipelotrichi;Erysipelotrichales;Erysipelotrichaceae;Incertae	AM275467	84.75	AB075663.1	100
493	3	1	6	2	6	3	7	7	1	6	16	4	62	Actinobacteria;Actinobacteria;Coriobacteridae;Coriobacteriales;Coriobacterineae;	Bacteria;Actinobacteria;Actinobacteria;Coriobacteridae;Coriobacteriales;Coriobacterineae;Coriobacteriaceae;Collinsella;uncultured	DQ071532	96.38	DQ071532.1	95.3667
248	1	3	1	3	7	1	10	8	5	4	12	4	59	Bacteroidetes;Bacteroidia;Bacteroidales;Bacteroidaceae;Bacteroides;	Bacteria;Bacteroidetes;Bacteroidia;Bacteroidales;Bacteroidaceae;Bacteroides;uncultured	EU762736	99.55	FJ507579.1	99
468	2	4	1	3	11	4	7	11	1	1	6	8	59	Firmicutes;Clostridia;Clostridiales;Ruminococcaceae;	Bacteria;Firmicutes;Clostridia;Clostridiales;Ruminococcaceae;uncultured;uncultured	DQ342334	100	AM278858.1	100
323	2	4	5	5	2	3	3	9	5	4	8	8	58	Firmicutes;Clostridia;Clostridiales;	Bacteria;Firmicutes;Clostridia;Clostridiales;Lachnospiraceae;uncultured;uncultured	EF096228	93.18	JN021845.1	99.07
463	3	0	4	3	11	7	9	7	7	0	3	4	58	Firmicutes;Clostridia;Clostridiales;Ruminococcaceae;	Bacteria;Firmicutes;Clostridia;Clostridiales;Ruminococcaceae;Anaerotruncus;uncultured	GQ175418	95.5	GQ179019.1	97.27
385	2	5	6	0	8	3	9	6	5	2	8	3	57	Firmicutes;Clostridia;Clostridiales;	Bacteria;Firmicutes;Clostridia;Clostridiales;Lachnospiraceae;uncultured;uncultured	GQ175384	98.09	GQ175467.1	99.04
406	3	1	3	1	10	0	9	12	3	2	8	5	57	Firmicutes;Bacilli;Lactobacillales;Lactobacillaceae;Lactobacillus;	Bacteria;Firmicutes;Bacilli;Lactobacillales;Lactobacillaceae;Lactobacillus;Lactobacillus	AY255802	100	AB626079.1	100
245	5	2	2	1	6	5	7	6	3	1	10	6	54	Bacteroidetes;Bacteroidia;Bacteroidales;Rikenellaceae;Alistipes;	Bacteria;Bacteroidetes;Bacteroidia;Bacteroidales;Rikenellaceae;Alistipes;Alistipes	AY547271	100	FJ505998.1	100
471	3	3	5	4	4	1	0	4	6	3	13	8	54	Firmicutes;Clostridia;Clostridiales;	Bacteria;Firmicutes;Clostridia;Clostridiales;Lachnospiraceae;uncultured;uncultured	DQ014990	89.82	AB075657.1	100
512	4	1	4	2	6	1	8	2	6	1	14	5	54	Firmicutes;Bacilli;Lactobacillales;Lactobacillaceae;Lactobacillus;	Bacteria;Firmicutes;Bacilli;Lactobacillales;Lactobacillaceae;Lactobacillus;uncultured	GQ448479	99.55	GU620613.1	100
253	3	3	5	2	6	2	8	2	7	2	8	3	51	Firmicutes;Clostridia;Clostridiales;Lachnospiraceae;Roseburia;	Bacteria;Firmicutes;Clostridia;Clostridiales;Lachnospiraceae;Shuttleworthia;uncultured	DQ327579	97.73	DQ327579.1	97.73
460	4	3	4	0	6	5	6	4	4	0	10	4	50	Firmicutes;Clostridia;Clostridiales;Ruminococcaceae;	Bacteria;Firmicutes;Clostridia;Clostridiales;Ruminococcaceae;uncultured;uncultured	GQ175371	100	JF798135.1	100
247	1	1	1	0	8	4	11	6	4	3	8	2	49	Firmicutes;Erysipelotrichi;Erysipelotrichales;Erysipelotrichaceae;Holdemania;	Bacteria;Firmicutes;Erysipelotrichi;Erysipelotrichales;Erysipelotrichaceae;Holdemania;uncultured	DQ802444	86.86	FJ722890.1	70
383	4	3	3	4	6	1	10	1	2	0	9	4	47	Firmicutes;Clostridia;Clostridiales;	Bacteria;Firmicutes;Clostridia;Clostridiales;Ruminococcaceae;Incertae	DQ057387	98.15	JF797867.1	99.54
518	3	0	3	1	10	1	8	3	6	0	8	4	47	Bacteroidetes;Bacteroidia;Bacteroidales;Bacteroidaceae;Bacteroides;	Bacteria;Bacteroidetes;Bacteroidia;Bacteroidales;Bacteroidaceae;Bacteroides;uncultured	GQ448328	100	JF781822.1	100
522	3	4	5	0	10	2	10	2	0	2	7	2	47	Firmicutes;Clostridia;Clostridiales;Ruminococcaceae;	Bacteria;Firmicutes;Clostridia;Clostridiales;Ruminococcaceae;uncultured;uncultured	EU777885	94.55	GU171122.1	96.8
378	2	0	5	0	4	2	9	2	1	1	12	8	46	Unclassified	Bacteria;Firmicutes;Clostridia;Clostridiales;Ruminococcaceae;uncultured;uncultured	FJ440053	94.9113	GU171006.1	99.09
474	0	0	6	0	6	1	6	6	6	0	10	5	46	Firmicutes;Clostridia;Clostridiales;Ruminococcaceae;Lactonifactor;	Bacteria;Firmicutes;Clostridia;Clostridiales;Lachnospiraceae;Coprococcus;uncultured	EF025273	96.33	AB075654.1	99.54
523	1	3	1	3	8	3	5	6	6	2	5	3	46	Firmicutes;Clostridia;Clostridiales;Ruminococcaceae;Lactonifactor;	Bacteria;Firmicutes;Clostridia;Clostridiales;Lachnospiraceae;Coprococcus;uncultured	EF025273	96.26	JF797932.1	98.13
317	2	1	4	4	4	1	7	4	1	5	6	5	44	Bacteroidetes;Bacteroidia;Bacteroidales;Bacteroidaceae;Bacteroides;	Bacteria;Bacteroidetes;Bacteroidia;Bacteroidales;Bacteroidaceae;Bacteroides;uncultured	GQ493796	100	JF163228.1	100
328	0	2	0	2	9	1	10	8	1	4	5	2	44	Bacteroidetes;Bacteroidia;Bacteroidales;Porphyromonadaceae;Butyricimonas;	Bacteria;Bacteroidetes;Bacteroidia;Bacteroidales;Porphyromonadaceae;Butyricimonas;uncultured	AY981885	98.64	AY979403.1	98.64
308	1	1	1	1	8	2	4	9	2	2	7	5	43	Firmicutes;	Bacteria;Firmicutes;Erysipelotrichi;Erysipelotrichales;Erysipelotrichaceae;Incertae	EF025235	100	EF025235.2	100
397	1	1	1	3	9	3	3	6	0	3	7	5	42	Firmicutes;Clostridia;Clostridiales;Ruminococcaceae;Faecalibacterium;	Bacteria;Firmicutes;Clostridia;Clostridiales;Ruminococcaceae;Faecalibacterium;uncultured	DQ456040	99.55	DQ456040.1	99.55
514	1	0	4	0	2	1	10	10	0	2	6	5	41	Firmicutes;Clostridia;Clostridiales;Ruminococcaceae;	Bacteria;Firmicutes;Clostridia;Clostridiales;Ruminococcaceae;Anaerotruncus;uncultured	AF376225	90.0991	JF797767.1	100
312	2	1	0	1	4	2	5	4	2	1	10	8	40	Firmicutes;Clostridia;Clostridiales;	Bacteria;Firmicutes;Clostridia;Clostridiales;Ruminococcaceae;uncultured;uncultured	AF371779	86.67	JF781792.1	97.71
336	0	0	3	3	6	0	8	3	2	1	10	4	40	Firmicutes;Clostridia;Clostridiales;Ruminococcaceae;	Bacteria;Firmicutes;Clostridia;Clostridiales;Ruminococcaceae;Ruminococcus;uncultured	GQ492302	90.23	JF781812.1	93.87
393	1	5	3	0	5	2	4	3	3	3	7	4	40	Unclassified	Bacteria;Firmicutes;Clostridia;Clostridiales;Ruminococcaceae;Faecalibacterium;uncultured	DQ456180	100	JN021802.1	100
259	1	3	3	2	5	3	6	4	3	1	6	2	39	Firmicutes;	Bacteria;Firmicutes;Erysipelotrichi;Erysipelotrichales;Erysipelotrichaceae;uncultured	AM405127	94.64	JN021848.1	100
413	1	3	3	1	7	1	6	5	2	1	6	2	38	Firmicutes;Clostridia;Clostridiales;	Bacteria;Firmicutes;Clostridia;Clostridiales;Ruminococcaceae;uncultured;uncultured	AF371779	87.67	JF781792.1	94.09
421	1	2	4	1	5	1	7	0	5	2	7	3	38	Unclassified	Bacteria;Firmicutes;Clostridia;Clostridiales;Ruminococcaceae;Faecalibacterium;uncultured	DQ456427	92.86	GU171037.1	98.18
226	0	0	4	2	7	1	7	4	1	4	5	2	37	Firmicutes;Clostridia;Clostridiales;	Bacteria;Firmicutes;Clostridia;Clostridiales;Ruminococcaceae;uncultured;uncultured	AF371779	88	JF781792.1	91.36
314	0	0	0	0	8	0	8	6	3	4	7	1	37	Firmicutes;Clostridia;Clostridiales;	Bacteria;Firmicutes;Clostridia;Clostridiales;Ruminococcaceae;uncultured;uncultured	GQ175428	93.75	HQ705148.1	95.5
329	0	4	1	3	3	1	3	1	5	1	7	8	37	Firmicutes;Clostridia;Clostridiales;	Bacteria;Firmicutes;Clostridia;Clostridiales;Lachnospiraceae;Incertae	FJ947528	100	JF781989.1	100
358	2	0	4	1	6	1	3	2	5	0	8	5	37	Firmicutes;Clostridia;Clostridiales;Ruminococcaceae;Oscillibacter;	Bacteria;Firmicutes;Clostridia;Clostridiales;Ruminococcaceae;uncultured;uncultured	GQ897646	92.961	GU170991.1	96.73
409	0	3	3	2	3	0	6	5	6	1	4	4	37	Firmicutes;Clostridia;	Bacteria;Firmicutes;Clostridia;Clostridiales;Ruminococcaceae;Incertae	FJ367631	25.6716	EU622687.1	75.54
377	3	0	4	3	2	2	4	2	1	5	3	6	35	Firmicutes;Clostridia;Clostridiales;Ruminococcaceae;Lactonifactor;	Bacteria;Firmicutes;Clostridia;Clostridiales;Lachnospiraceae;Coprococcus;intestinal	FJ711049	87.4482	JF797939.1	99.53
392	1	1	1	3	4	1	4	5	3	2	5	5	35	Firmicutes;Clostridia;Clostridiales;Lachnospiraceae;Roseburia;	Bacteria;Firmicutes;Clostridia;Clostridiales;Lachnospiraceae;uncultured;uncultured	FJ679890	91.48	JF781946.1	100
285	1	0	1	5	2	1	5	1	3	2	9	3	33	Bacteroidetes;Bacteroidia;Bacteroidales;Porphyromonadaceae;Butyricimonas;	Bacteria;Bacteroidetes;Bacteroidia;Bacteroidales;Porphyromonadaceae;Butyricimonas;uncultured	AY981777	100	AY979059.1	100
443	0	2	2	1	11	2	2	3	3	0	2	5	33	Firmicutes;Clostridia;Clostridiales;IncertaeSedisXIV;Blautia;	Bacteria;Firmicutes;Clostridia;Clostridiales;Lachnospiraceae;Blautia;uncultured	DQ057417	98.64	JF781808.1	100
260	2	3	0	0	7	2	3	1	4	1	7	2	32	Firmicutes;Clostridia;Clostridiales;	Bacteria;Firmicutes;Clostridia;Clostridiales;Ruminococcaceae;Incertae	EU622676	97.21	EU622676.1	97.21
353	1	1	1	2	4	0	2	3	2	3	5	7	31	Firmicutes;Clostridia;Clostridiales;	Bacteria;Firmicutes;Clostridia;Clostridiales;Ruminococcaceae;Anaerotruncus;uncultured	FJ440066	99.09	FJ440066.1	99.09
396	1	0	1	0	2	1	7	3	4	1	7	4	31	Firmicutes;Clostridia;Clostridiales;Ruminococcaceae;Oscillibacter;	Bacteria;Firmicutes;Clostridia;Clostridiales;Ruminococcaceae;uncultured;uncultured	EU009838	97.74	JF781981.1	99.55
184	1	0	2	0	7	1	3	1	3	2	9	1	30	Unclassified	Bacteria;Tenericutes;Mollicutes;RF9;uncultured	EF445188	93.4822	EF445188.1	95
502	2	1	5	1	6	1	4	2	2	1	3	2	30	Firmicutes;Clostridia;Clostridiales;	Bacteria;Firmicutes;Clostridia;Clostridiales;Lachnospiraceae;uncultured;uncultured	FJ366013	98.59	FJ366013.1	98.59
527	2	0	1	1	3	1	3	4	2	2	7	4	30	Firmicutes;Clostridia;Clostridiales;Ruminococcaceae;Oscillibacter;	Bacteria;Firmicutes;Clostridia;Clostridiales;Ruminococcaceae;uncultured;uncultured	EF402279	94.9113	GU170991.1	96.8
258	1	0	1	1	7	0	8	1	1	0	4	5	29	Firmicutes;Clostridia;Clostridiales;	Bacteria;Firmicutes;Clostridia;Clostridiales;Ruminococcaceae;Incertae	GQ871731	90.48	JF797855.1	99.04
341	1	2	2	1	5	0	7	4	5	0	1	1	29	Firmicutes;Clostridia;Clostridiales;	Bacteria;Firmicutes;Clostridia;Clostridiales;Lachnospiraceae;uncultured;uncultured	EU463561	95.79	JF781720.1	100
252	0	0	4	1	2	2	1	3	3	2	7	1	26	Proteobacteria;Deltaproteobacteria;Desulfovibrionales;Desulfovibrionaceae;Lawsonia;	Bacteria;Proteobacteria;Deltaproteobacteria;Desulfovibrionales;Desulfovibrionaceae;Desulfovibrio;uncultured	EF454852	91.07	EF454852.2	90.54
276	1	1	2	3	1	1	1	2	1	2	8	3	26	Firmicutes;Clostridia;Clostridiales;Lachnospiraceae;	Bacteria;Firmicutes;Clostridia;Clostridiales;Lachnospiraceae;uncultured;uncultured	EF025253	97.29	EF025253.1	97.27
302	1	1	1	0	5	1	4	1	3	0	5	4	26	Unclassified	Bacteria;Tenericutes;Mollicutes;RF9;uncultured	GQ897824	88.24	GQ897861.1	88.64
355	2	4	0	2	3	2	3	2	1	2	5	0	26	Firmicutes;Clostridia;Clostridiales;	Bacteria;Firmicutes;Clostridia;Clostridiales;Lachnospiraceae;uncultured;uncultured	EU777932	92.56	GU171122.1	99.53
279	1	0	5	3	5	1	1	2	0	0	5	2	25	Firmicutes;Clostridia;Clostridiales;Ruminococcaceae;Oscillibacter;	Bacteria;Firmicutes;Clostridia;Clostridiales;Ruminococcaceae;Oscillibacter;uncultured	EU622675	95.5	AM888683.1	98.18
350	0	1	0	1	2	3	5	3	0	1	4	5	25	Firmicutes;Clostridia;	Bacteria;Firmicutes;Clostridia;Clostridiales;Ruminococcaceae;Incertae	FJ367631	25.6716	EU622687.1	75.44
351	1	0	3	1	0	2	3	6	2	0	1	6	25	Firmicutes;Clostridia;Clostridiales;Ruminococcaceae;Oscillibacter;	Bacteria;Firmicutes;Clostridia;Clostridiales;Ruminococcaceae;uncultured;uncultured	DQ456371	99.09	JF798050.1	100
422	2	2	0	0	3	0	4	2	0	1	5	6	25	Firmicutes;Clostridia;Clostridiales;Ruminococcaceae;	Bacteria;Firmicutes;Clostridia;Clostridiales;Ruminococcaceae;uncultured;uncultured	GQ491367	94.59	GQ491367.1	94.55
426	0	2	0	0	6	2	4	3	1	2	3	1	24	Firmicutes;Clostridia;Clostridiales;Ruminococcaceae;	Bacteria;Firmicutes;Clostridia;Clostridiales;Ruminococcaceae;uncultured;uncultured	DQ793626	98.64	DQ793626.1	98.64
411	0	0	0	0	4	2	6	3	0	0	6	2	23	Firmicutes;Clostridia;Clostridiales;Ruminococcaceae;	Bacteria;Firmicutes;Clostridia;Clostridiales;Ruminococcaceae;Incertae	EU774362	88.34	GU635315.1	87.96
505	0	1	0	2	2	0	4	8	3	0	1	2	23	Firmicutes;Clostridia;Clostridiales;Lachnospiraceae;	Bacteria;Firmicutes;Clostridia;Clostridiales;Lachnospiraceae;Incertae	EU009813	99.08	AB075647.1	99.54
295	0	1	2	0	2	2	2	2	1	1	5	4	22	Firmicutes;Clostridia;Clostridiales;	Bacteria;Firmicutes;Clostridia;Clostridiales;Lachnospiraceae;uncultured;uncultured	EF400719	91.52	GU171144.1	99.55
334	4	0	1	2	5	0	2	1	4	0	3	0	22	Firmicutes;Clostridia;Clostridiales;Ruminococcaceae;Subdoligranulum;	Bacteria;Firmicutes;Clostridia;Clostridiales;Ruminococcaceae;Subdoligranulum;uncultured	FJ440072	100	FJ440072.1	100
342	0	0	5	0	5	1	4	2	0	0	1	4	22	Proteobacteria;Betaproteobacteria;Burkholderiales;Alcaligenaceae;Sutterella;	Bacteria;Proteobacteria;Betaproteobacteria;Burkholderiales;Alcaligenaceae;Sutterella;uncultured	EU009831	96.73	EU009831.1	96.71
242	0	0	1	0	4	0	6	3	0	3	0	4	21	Firmicutes;Clostridia;Clostridiales;	Bacteria;Firmicutes;Clostridia;Clostridiales;Ruminococcaceae;uncultured;uncultured	FJ366638	100	FJ367807.1	100
281	0	1	4	2	5	3	1	2	2	0	1	0	21	Firmicutes;Clostridia;Clostridiales;Ruminococcaceae;	Bacteria;Firmicutes;Clostridia;Clostridiales;Ruminococcaceae;uncultured;uncultured	DQ057382	100	DQ057382.1	100
380	1	1	2	0	0	0	1	1	2	0	3	10	21	Firmicutes;Clostridia;Clostridiales;Lachnospiraceae;	Bacteria;Firmicutes;Clostridia;Clostridiales;Lachnospiraceae;uncultured;uncultured	EU622670	94.2	JF781730.1	93.64
389	2	2	0	1	1	0	5	2	1	1	3	3	21	Unclassified	Bacteria;Firmicutes;Clostridia;Clostridiales;Ruminococcaceae;uncultured;uncultured	DQ456230	99.08	JF781653.1	99.08
461	0	0	2	0	5	2	1	2	3	0	4	2	21	Firmicutes;Clostridia;Clostridiales;	Bacteria;Firmicutes;Clostridia;Clostridiales;Lachnospiraceae;uncultured;uncultured	EF025241	99.54	JN021842.1	100
440	0	0	1	0	6	2	3	2	0	1	1	4	20	Firmicutes;Clostridia;Clostridiales;Ruminococcaceae;Oscillibacter;	Bacteria;Firmicutes;Clostridia;Clostridiales;Ruminococcaceae;uncultured;uncultured	DQ456091	100	DQ456091.1	100
482	0	1	0	0	3	1	2	6	0	0	4	3	20	Firmicutes;Clostridia;Clostridiales;Lachnospiraceae;Syntrophococcus;	Bacteria;Firmicutes;Clostridia;Clostridiales;Lachnospiraceae;Incertae	GQ175482	98.61	JF797859.1	100
517	1	0	1	2	4	3	2	3	1	2	0	1	20	Firmicutes;Clostridia;Clostridiales;Ruminococcaceae;Subdoligranulum;	Bacteria;Firmicutes;Clostridia;Clostridiales;Ruminococcaceae;Subdoligranulum;uncultured	DQ455909	98.18	DQ455909.1	98.18
205	1	0	0	3	3	0	3	3	0	0	3	3	19	Firmicutes;Clostridia;Clostridiales;	Bacteria;Firmicutes;Clostridia;Clostridiales;Ruminococcaceae;Incertae	FJ369047	99.07	JF797764.1	100
220	0	0	1	1	1	0	5	1	3	2	3	2	19	Firmicutes;Clostridia;	Bacteria;Firmicutes;Clostridia;Clostridiales;Ruminococcaceae;Subdoligranulum;uncultured	AF376216	89.55	EU873648.1	99.55
309	0	2	2	2	4	1	1	0	1	1	4	1	19	Firmicutes;Clostridia;Clostridiales;	Bacteria;Firmicutes;Clostridia;Clostridiales;Lachnospiraceae;uncultured;uncultured	AM404847	97.29	JF781605.1	97.27
335	0	0	2	0	1	1	3	0	3	3	2	4	19	Unclassified	Bacteria;Tenericutes;Mollicutes;RF9;uncultured	EU766514	95.13	EU764604.1	99.55
340	0	1	1	0	1	2	2	4	1	2	1	4	19	Firmicutes;Clostridia;Clostridiales;	Bacteria;Firmicutes;Clostridia;Clostridiales;Ruminococcaceae;uncultured;uncultured	DQ793266	100	FJ508144.1	100
418	1	0	1	0	2	0	4	3	1	0	1	6	19	Firmicutes;Clostridia;Clostridiales;Lachnospiraceae;Syntrophococcus;	Bacteria;Firmicutes;Clostridia;Clostridiales;Lachnospiraceae;Incertae	EF025286	100	EF025286.1	100
256	0	0	1	1	2	0	4	1	2	0	4	3	18	Firmicutes;Clostridia;Clostridiales;Ruminococcaceae;	Bacteria;Firmicutes;Clostridia;Clostridiales;Ruminococcaceae;uncultured;uncultured	DQ057382	93.93	AF376445.1	91
325	2	2	2	1	2	1	1	0	1	0	5	1	18	Firmicutes;Clostridia;Clostridiales;	Bacteria;Proteobacteria;Gammaproteobacteria;Enterobacteriales;Enterobacteriaceae;Escherichia-Shigella;uncultured	EF025221	100	EF025221.1	100
333	0	0	1	0	1	0	6	3	1	1	4	1	18	Firmicutes;Clostridia;Clostridiales;Ruminococcaceae;	Bacteria;Firmicutes;Clostridia;Clostridiales;Ruminococcaceae;uncultured;uncultured	AM697405	98.18	EF434337.1	98.64
352	0	1	1	0	2	1	0	2	4	0	5	2	18	Firmicutes;Clostridia;Clostridiales;	Bacteria;Firmicutes;Clostridia;Clostridiales;Ruminococcaceae;Faecalibacterium;uncultured	DQ794002	100	DQ794002.1	100
423	2	0	1	0	1	2	3	1	0	4	3	1	18	Firmicutes;Clostridia;	Bacteria;Firmicutes;Clostridia;Clostridiales;Ruminococcaceae;Incertae	FJ367631	29.202	EU622687.1	75.44
455	3	0	1	1	4	2	3	0	0	2	1	1	18	Firmicutes;Clostridia;Clostridiales;	Bacteria;Firmicutes;Clostridia;Clostridiales;Lachnospiraceae;uncultured;uncultured	DQ456135	99.53	JF781639.1	100
508	0	0	0	1	5	0	5	1	1	0	3	2	18	Firmicutes;Bacilli;Lactobacillales;Lactobacillaceae;Lactobacillus;	Bacteria;Firmicutes;Bacilli;Lactobacillales;Lactobacillaceae;Lactobacillus;uncultured	FJ440068	100	JF798139.1	100
224	1	1	2	0	2	3	0	0	0	2	2	4	17	Firmicutes;Bacilli;Lactobacillales;Streptococcaceae;Streptococcus;	Bacteria;Firmicutes;Bacilli;Lactobacillales;Streptococcaceae;Streptococcus;uncultured	FJ196714	100	JF920326.1	100
249	0	0	1	1	2	2	3	0	1	0	4	3	17	Firmicutes;Clostridia;Clostridiales;Ruminococcaceae;Anaerotruncus;	Bacteria;Firmicutes;Clostridia;Clostridiales;Ruminococcaceae;uncultured;uncultured	EU775146	89.86	EU775146.1	88.43
250	1	0	0	1	3	1	2	4	2	1	1	1	17	Firmicutes;	Bacteria;Firmicutes;Clostridia;Clostridiales;Lachnospiraceae;Incertae	GQ493139	93.24	JF797919.1	100
457	0	1	0	5	3	0	4	1	0	0	0	3	17	Firmicutes;Clostridia;Clostridiales;Lachnospiraceae;	Bacteria;Firmicutes;Clostridia;Clostridiales;Lachnospiraceae;uncultured;uncultured	EF025253	97.27	GU170945.1	99.55
470	2	2	0	1	1	1	1	1	1	2	2	3	17	Firmicutes;Clostridia;Clostridiales;Lachnospiraceae;Syntrophococcus;	Bacteria;Firmicutes;Clostridia;Clostridiales;Lachnospiraceae;Incertae	DQ071484	95.89	JF797771.1	94
479	0	0	0	0	3	0	4	3	1	0	5	1	17	Unclassified	Bacteria;Firmicutes;Clostridia;Clostridiales;Ruminococcaceae;uncultured;uncultured	DQ456468	100	DQ456468.1	100
313	1	0	3	1	1	1	2	1	3	0	3	0	16	Actinobacteria;Actinobacteria;Coriobacteridae;Coriobacteriales;Coriobacterineae;	Bacteria;Actinobacteria;Actinobacteria;Coriobacteridae;Coriobacteriales;Coriobacterineae;Coriobacteriaceae;Olsenella;uncultured	DQ071473	97.29	AB262693.1	100
331	1	2	0	1	2	1	1	0	1	1	3	3	16	Firmicutes;	Bacteria;Tenericutes;Mollicutes;RF9;uncultured	FJ682770	94.04	JN021798.1	95.1764
373	2	0	1	1	1	0	3	1	1	1	2	3	16	Firmicutes;Clostridia;Clostridiales;Lachnospiraceae;	Bacteria;Firmicutes;Clostridia;Clostridiales;Lachnospiraceae;uncultured;uncultured	DQ673545	97.73	JF797871.1	99.09
439	1	0	3	1	1	1	2	1	1	0	4	1	16	Unclassified	Bacteria;Tenericutes;Mollicutes;RF9;uncultured	EF445188	91.6344	HQ705143.1	98.15
459	0	0	1	0	0	2	3	2	3	0	2	3	16	Firmicutes;Clostridia;Clostridiales;	Bacteria;Firmicutes;Clostridia;Clostridiales;Lachnospiraceae;uncultured;uncultured	DQ904718	98	JF798167.1	100
166	0	0	3	1	1	0	1	0	0	0	5	4	15	Firmicutes;Clostridia;Clostridiales;Ruminococcaceae;	Bacteria;Firmicutes;Clostridia;Clostridiales;Ruminococcaceae;Anaerofilum;uncultured	GQ871737	93.72	AB075621.1	100
207	1	0	2	0	4	0	1	1	0	0	4	2	15	Firmicutes;	Bacteria;Firmicutes;Clostridia;Clostridiales;Ruminococcaceae;Incertae	FJ368283	99.53	JF797949.1	100
212	0	1	1	2	1	2	2	0	0	3	1	2	15	Firmicutes;Clostridia;Clostridiales;	Bacteria;Firmicutes;Clostridia;Clostridiales;Lachnospiraceae;Caldicoprobacter;uncultured	FJ880766	88.84	JF590893.1	90.05
288	1	4	0	0	1	0	1	2	2	0	4	0	15	Firmicutes;Clostridia;	Bacteria;Firmicutes;Clostridia;Clostridiales;Lachnospiraceae;uncultured;uncultured	EU775025	91.44	FJ505554.1	91.82
319	0	0	2	0	1	0	3	1	3	0	3	2	15	Unclassified	Bacteria;Firmicutes;Clostridia;Clostridiales;Ruminococcaceae;uncultured;uncultured	DQ455975	100	DQ455975.1	100
473	0	0	1	0	0	1	5	1	1	1	4	1	15	Firmicutes;Clostridia;Clostridiales;Ruminococcaceae;	Bacteria;Firmicutes;Clostridia;Clostridiales;Ruminococcaceae;Anaerotruncus;uncultured	AF376223	89.2952	JF797751.1	99.55
273	0	1	2	0	4	1	1	0	0	0	3	2	14	Firmicutes;Clostridia;Clostridiales;Ruminococcaceae;	Bacteria;Firmicutes;Clostridia;Clostridiales;Ruminococcaceae;uncultured;uncultured	DQ057382	95.39	DQ057382.1	95.39
277	0	0	1	1	0	0	3	1	2	1	1	4	14	Firmicutes;Clostridia;Clostridiales;Lachnospiraceae;	Bacteria;Firmicutes;Clostridia;Clostridiales;Lachnospiraceae;Shuttleworthia;uncultured	FJ367589	98.18	FJ367589.1	98.18
405	2	0	1	0	2	1	2	1	2	2	1	0	14	Firmicutes;Clostridia;Clostridiales;Ruminococcaceae;	Bacteria;Firmicutes;Clostridia;Clostridiales;Ruminococcaceae;uncultured;uncultured	AM278254	98.64	JF781825.1	99.09
528	1	1	1	1	0	0	2	0	0	1	3	4	14	Firmicutes;Clostridia;Clostridiales;Lachnospiraceae;Syntrophococcus;	Bacteria;Firmicutes;Clostridia;Clostridiales;Lachnospiraceae;Incertae	EF025297	100	EF025297.1	100
222	2	1	1	0	2	0	1	0	0	0	4	2	13	Firmicutes;Clostridia;Clostridiales;	Bacteria;Firmicutes;Clostridia;Clostridiales;Lachnospiraceae;Incertae	DQ823985	93.55	AB075612.1	98.14
257	1	0	1	2	0	1	3	1	1	0	1	2	13	Firmicutes;Clostridia;Clostridiales;	Bacteria;Firmicutes;Clostridia;Clostridiales;Ruminococcaceae;Incertae	EF404855	95.35	JF781789.1	96.28
272	1	2	0	0	3	0	0	1	0	2	2	2	13	Firmicutes;Clostridia;Clostridiales;Ruminococcaceae;	Bacteria;Firmicutes;Clostridia;Clostridiales;Ruminococcaceae;uncultured;uncultured	EU776967	95.45	EU776967.1	95.41
315	1	0	1	2	1	0	2	3	2	0	0	1	13	Proteobacteria;	Bacteria;Firmicutes;Clostridia;Clostridiales;Lachnospiraceae;uncultured;uncultured	FJ825497	82.3794	JN021921.1	100
330	0	0	1	0	0	1	3	3	1	0	2	2	13	Firmicutes;Clostridia;Clostridiales;Ruminococcaceae;Oscillibacter;	Bacteria;Firmicutes;Clostridia;Clostridiales;Ruminococcaceae;uncultured;uncultured	EF402279	93.18	GU170991.1	99.54
344	1	0	2	0	1	1	3	1	0	0	2	2	13	Firmicutes;Clostridia;Clostridiales;Ruminococcaceae;Acetanaerobacterium;	Bacteria;Firmicutes;Clostridia;Clostridiales;Ruminococcaceae;Anaerotruncus;uncultured	EU472229	90.78	EU765339.1	90.28
369	0	0	0	1	1	0	1	3	1	0	4	2	13	Firmicutes;Clostridia;Clostridiales;	Bacteria;Firmicutes;Clostridia;Clostridiales;Lachnospiraceae;Incertae	GQ249636	89.69	GQ249636.1	89.09
475	1	0	1	0	2	0	3	0	2	0	3	1	13	Firmicutes;	Bacteria;Firmicutes;Erysipelotrichi;Erysipelotrichales;Erysipelotrichaceae;uncultured	AM405127	99.53	AM405127.2	99.53
292	0	0	2	1	3	0	2	1	0	0	1	2	12	Firmicutes;Clostridia;Clostridiales;	Bacteria;Firmicutes;Clostridia;Clostridiales;Lachnospiraceae;uncultured;uncultured	DQ798081	98.58	DQ797749.1	99.53
310	1	0	0	1	1	1	1	1	0	2	1	3	12	Bacteroidetes;Bacteroidia;Bacteroidales;Porphyromonadaceae;	Bacteria;Bacteroidetes;Bacteroidia;Bacteroidales;Porphyromonadaceae;Barnesiella;uncultured	GQ896847	68.18	FJ511500.1	100
362	0	0	1	0	2	0	5	1	0	1	1	1	12	Firmicutes;Clostridia;Clostridiales;	Bacteria;Firmicutes;Clostridia;Clostridiales;Ruminococcaceae;uncultured;uncultured	AM406499	100	AM406499.2	100
368	0	0	0	1	2	0	0	1	1	2	0	5	12	Firmicutes;Clostridia;Clostridiales;Lachnospiraceae;	Bacteria;Firmicutes;Clostridia;Clostridiales;Lachnospiraceae;Blautia;uncultured	GQ175502	98.19	JF781935.1	99.09
376	1	1	1	1	0	2	1	2	1	1	1	0	12	Firmicutes;Bacilli;Lactobacillales;Lactobacillaceae;Lactobacillus;	Bacteria;Firmicutes;Bacilli;Lactobacillales;Lactobacillaceae;Lactobacillus;uncultured	GQ008067	100	AB637331.1	100
382	1	2	0	0	0	1	1	1	1	1	3	1	12	Firmicutes;Clostridia;Clostridiales;	Bacteria;Firmicutes;Clostridia;Clostridiales;Lachnospiraceae;uncultured;uncultured	EU779067	98.18	GU171197.1	99.55
390	1	0	3	0	1	1	1	0	1	0	0	4	12	Firmicutes;Clostridia;Clostridiales;Ruminococcaceae;Lactonifactor;	Bacteria;Firmicutes;Clostridia;Clostridiales;Lachnospiraceae;Coprococcus;intestinal	FJ711049	95.61	FJ367684.1	96.1
394	0	1	1	2	2	0	1	1	1	0	2	1	12	Firmicutes;Clostridia;	Bacteria;Firmicutes;Clostridia;Clostridiales;Ruminococcaceae;Incertae	AJ404681	27.2165	FJ685244.1	75.23
447	0	0	0	0	1	1	1	4	1	0	1	3	12	Firmicutes;Clostridia;Clostridiales;Ruminococcaceae;Anaerotruncus;	Bacteria;Firmicutes;Clostridia;Clostridiales;Ruminococcaceae;uncultured;uncultured	EU471941	84.07	GU615528.1	83.1798
480	1	0	2	0	1	0	0	2	1	1	3	1	12	Unclassified	Bacteria;Tenericutes;Mollicutes;RF9;uncultured	EF445188	93.58	HQ705143.1	97.67
504	1	0	0	0	2	2	0	1	1	0	2	3	12	Unclassified	Bacteria;Firmicutes;Clostridia;Clostridiales;Lachnospiraceae;uncultured;uncultured	FJ367045	99.09	JF797927.1	99.55
262	0	0	2	3	0	0	2	1	1	1	0	1	11	Unclassified	Bacteria;Firmicutes;Clostridia;Clostridiales;Ruminococcaceae;uncultured;uncultured	DQ456223	96.82	JN021925.1	100
280	0	2	0	0	0	2	2	1	1	1	1	1	11	Firmicutes;Clostridia;Clostridiales;	Bacteria;Firmicutes;Clostridia;Clostridiales;Ruminococcaceae;uncultured;uncultured	CU926763	75.2396	CU926763.1	74.3232
286	1	0	0	1	1	1	1	1	1	1	3	0	11	Firmicutes;Clostridia;Clostridiales;IncertaeSedisXIII;	Bacteria;Firmicutes;Clostridia;Clostridiales;Family	DQ805480	100	DQ805480.1	100
294	0	0	1	2	0	1	5	0	0	1	0	1	11	Firmicutes;Clostridia;Clostridiales;	Bacteria;Firmicutes;Clostridia;Clostridiales;Ruminococcaceae;Faecalibacterium;uncultured	EU009819	92.34	DQ342331.1	91.49
320	0	2	0	0	0	1	2	2	2	0	2	0	11	Firmicutes;Clostridia;Clostridiales;Ruminococcaceae;	Bacteria;Firmicutes;Clostridia;Clostridiales;Ruminococcaceae;Incertae	GQ175513	94.55	JF797914.1	100
337	0	0	1	0	1	2	5	2	0	0	0	0	11	Firmicutes;Clostridia;Clostridiales;	Bacteria;Firmicutes;Clostridia;Clostridiales;Lachnospiraceae;uncultured;uncultured	DQ057368	100	DQ057368.1	100
438	0	0	0	4	1	0	2	2	0	0	1	1	11	Firmicutes;Clostridia;Clostridiales;Lachnospiraceae;	Bacteria;Firmicutes;Clostridia;Clostridiales;Lachnospiraceae;uncultured;uncultured	DQ057422	100	DQ057422.1	100
483	1	0	1	0	0	3	0	2	2	0	0	2	11	Firmicutes;Clostridia;Clostridiales;	Bacteria;Firmicutes;Clostridia;Clostridiales;Lachnospiraceae;uncultured;uncultured	EU504073	92.73	GU060375.1	99.08
519	0	0	0	1	2	0	2	2	1	1	2	0	11	Firmicutes;Clostridia;Clostridiales;Ruminococcaceae;Acetanaerobacterium;	Bacteria;Bacteroidetes;Bacteroidia;Bacteroidales;S24-7;uncultured	EU772389	90.99	JF662943.1	91.44
196	0	1	0	3	0	0	2	1	0	1	1	1	10	Firmicutes;Clostridia;Clostridiales;	Bacteria;Firmicutes;Clostridia;Clostridiales;Lachnospiraceae;uncultured;uncultured	EF434357	95.5	GU633741.1	96.82
213	0	0	0	0	2	1	1	2	0	0	1	3	10	Firmicutes;Clostridia;Clostridiales;	Bacteria;Firmicutes;Clostridia;Clostridiales;Lachnospiraceae;uncultured;uncultured	DQ456412	98.18	DQ456412.1	98.18
261	2	0	1	1	4	1	0	0	0	0	0	1	10	Firmicutes;Clostridia;Clostridiales;IncertaeSedisXIII;	Bacteria;Firmicutes;Clostridia;Clostridiales;Family	DQ799153	100	DQ799153.1	100
296	0	0	0	0	1	0	1	0	2	0	6	0	10	Firmicutes;Clostridia;Clostridiales;Ruminococcaceae;	Bacteria;Firmicutes;Clostridia;Clostridiales;Ruminococcaceae;uncultured;uncultured	DQ806411	93.555	DQ806411.1	92.5512
327	0	1	0	0	1	1	1	3	0	2	0	1	10	Firmicutes;Clostridia;Clostridiales;Ruminococcaceae;	Bacteria;Firmicutes;Clostridia;Clostridiales;Ruminococcaceae;uncultured;uncultured	GQ175380	99.55	JF781657.1	100
410	0	0	0	0	0	2	2	3	1	1	0	1	10	Firmicutes;Clostridia;Clostridiales;Ruminococcaceae;	Bacteria;Firmicutes;Clostridia;Clostridiales;Lachnospiraceae;uncultured;uncultured	DQ794245	93.21	GU626689.1	99.09
419	0	0	0	1	2	1	0	0	2	2	1	1	10	Firmicutes;Clostridia;Clostridiales;Ruminococcaceae;	Bacteria;Firmicutes;Clostridia;Clostridiales;Lachnospiraceae;Blautia;uncultured	GQ871710	94.59	JF781611.1	98.64
490	0	0	1	1	1	0	1	1	0	0	2	3	10	Firmicutes;Clostridia;Clostridiales;	Bacteria;Firmicutes;Clostridia;Clostridiales;Lachnospiraceae;Coprococcus;uncultured	DQ794891	90.13	FJ683589.1	90
187	0	1	0	0	2	0	2	2	0	1	0	1	9	Unclassified	Bacteria;Firmicutes;Clostridia;Clostridiales;Peptococcaceae;uncultured;uncultured	EU779215	86.61	EU779215.1	85.59
206	0	0	0	1	1	0	2	0	1	2	1	1	9	Unclassified	Bacteria;Firmicutes;Clostridia;Clostridiales;Lachnospiraceae;uncultured;uncultured	DQ456434	95.79	JF797942.1	100
211	0	0	1	2	1	0	1	3	0	0	1	0	9	Firmicutes;Clostridia;Clostridiales;Lachnospiraceae;	Bacteria;Firmicutes;Clostridia;Clostridiales;Lachnospiraceae;uncultured;uncultured	EU462280	94.12	EU462339.1	94.09
278	0	0	1	0	0	0	3	1	1	0	3	0	9	Firmicutes;Clostridia;Clostridiales;	Bacteria;Firmicutes;Clostridia;Clostridiales;Ruminococcaceae;Incertae	EF404788	90.54	GU104998.1	91.82
284	0	1	1	1	1	0	1	0	2	1	0	1	9	Firmicutes;Clostridia;Clostridiales;	Bacteria;Firmicutes;Clostridia;Clostridiales;Ruminococcaceae;Incertae	AY916332	96.24	JF798159.1	100
339	0	0	1	0	0	1	0	0	2	0	3	2	9	Firmicutes;Clostridia;Clostridiales;Ruminococcaceae;	Bacteria;Firmicutes;Clostridia;Clostridiales;Ruminococcaceae;Incertae	GQ175456	99.09	GQ175456.1	99.09
408	1	1	0	0	2	1	1	2	1	0	0	0	9	Firmicutes;Clostridia;Clostridiales;Lachnospiraceae;Syntrophococcus;	Bacteria;Firmicutes;Clostridia;Clostridiales;Lachnospiraceae;Incertae	EF025297	96.38	JF797859.1	97.27
417	0	0	0	0	1	0	4	1	0	0	3	0	9	Firmicutes;Clostridia;Clostridiales;	Bacteria;Firmicutes;Clostridia;Clostridiales;Lachnospiraceae;Blautia;uncultured	GQ871710	97.29	GU171053.1	98.18
178	0	0	0	0	1	0	0	2	0	0	2	3	8	Firmicutes;Clostridia;Clostridiales;Lachnospiraceae;Roseburia;	Bacteria;Firmicutes;Clostridia;Clostridiales;Lachnospiraceae;uncultured;uncultured	FN563311	92.83	JF797770.1	98.64
282	0	0	0	1	1	0	1	0	1	0	4	0	8	Firmicutes;Clostridia;Clostridiales;Lachnospiraceae;	Bacteria;Firmicutes;Clostridia;Clostridiales;Lachnospiraceae;uncultured;uncultured	EF071375	96.4	AM694140.1	96.38
326	0	1	1	1	1	0	2	1	0	0	0	1	8	Firmicutes;Clostridia;Clostridiales;IncertaeSedisXIV;Blautia;	Bacteria;Firmicutes;Clostridia;Clostridiales;Lachnospiraceae;Blautia;uncultured	DQ793371	99.55	JF781622.1	100
357	0	0	1	0	0	1	1	1	0	1	2	1	8	Firmicutes;Clostridia;Clostridiales;Ruminococcaceae;Subdoligranulum;	Bacteria;Firmicutes;Clostridia;Clostridiales;Ruminococcaceae;Subdoligranulum;uncultured	GQ175370	100	GQ175440.1	100
361	0	0	1	0	0	0	0	4	0	1	2	0	8	Unclassified	Bacteria;Firmicutes;Clostridia;Clostridiales;Ruminococcaceae;Incertae	FJ367631	25.6716	EU622687.1	74.89
381	0	0	0	0	2	0	1	0	2	0	2	1	8	Unclassified	Bacteria;Firmicutes;Erysipelotrichi;Erysipelotrichales;Erysipelotrichaceae;uncultured;uncultured	GQ175443	100	HQ705106.1	100
432	0	0	0	1	1	1	0	0	0	1	3	1	8	Firmicutes;Clostridia;Clostridiales;Lachnospiraceae;	Bacteria;Firmicutes;Clostridia;Clostridiales;Ruminococcaceae;uncultured;uncultured	GQ871739	98.64	AB075651.1	99.55
451	1	1	0	0	1	1	1	1	0	1	0	1	8	Firmicutes;Clostridia;Clostridiales;Lachnospiraceae;	Bacteria;Firmicutes;Clostridia;Clostridiales;Lachnospiraceae;uncultured;uncultured	DQ057372	97.73	JF781669.1	98.64
160	1	0	1	0	2	1	0	1	0	0	0	1	7	Firmicutes;Clostridia;	Bacteria;Firmicutes;Clostridia;Clostridiales;Lachnospiraceae;uncultured;uncultured	EF602804	84.44	AY457731.1	94.09
255	1	1	1	0	0	1	1	0	0	0	1	1	7	Proteobacteria;Alphaproteobacteria;	Bacteria;Proteobacteria;Alphaproteobacteria;Rhodospirillales;Rhodospirillaceae;Thalassospira;uncultured	EU767436	99.55	FJ511451.1	100
289	0	0	0	0	1	0	2	1	0	1	1	1	7	Firmicutes;Clostridia;Clostridiales;	Bacteria;Firmicutes;Clostridia;Clostridiales;Ruminococcaceae;uncultured;uncultured	DQ057401	99.54	DQ057401.1	99.54
322	0	1	0	0	0	0	2	0	0	1	0	3	7	Bacteroidetes;Bacteroidia;Bacteroidales;Bacteroidaceae;Bacteroides;	Bacteria;Bacteroidetes;Bacteroidia;Bacteroidales;Bacteroidaceae;Bacteroides;uncultured	FJ440083	100	FJ440083.1	100
429	1	1	1	0	0	0	0	1	1	0	0	2	7	Firmicutes;Clostridia;Clostridiales;Ruminococcaceae;Subdoligranulum;	Bacteria;Firmicutes;Clostridia;Clostridiales;Ruminococcaceae;Subdoligranulum;uncultured	GQ175370	95.05	EU873659.1	98.64
487	0	0	1	0	3	0	1	0	0	1	1	0	7	Firmicutes;Clostridia;Clostridiales;Ruminococcaceae;Anaerotruncus;	Bacteria;Firmicutes;Clostridia;Clostridiales;Ruminococcaceae;Anaerotruncus;uncultured	FJ366425	98.64	FJ366425.1	98.64
489	0	0	0	1	0	0	1	0	0	1	4	0	7	Firmicutes;Clostridia;Clostridiales;	Bacteria;Firmicutes;Clostridia;Clostridiales;Ruminococcaceae;uncultured;human	BABD01000485	90.58	GQ491706.1	89.55
223	0	1	0	0	0	0	2	0	1	1	0	1	6	Firmicutes;Clostridia;Clostridiales;	Bacteria;Firmicutes;Clostridia;Clostridiales;Lachnospiraceae;uncultured;uncultured	GQ864252	87.305	GQ864252.1	89.9217
251	1	0	1	0	1	0	2	0	0	0	0	1	6	Firmicutes;Clostridia;Clostridiales;Ruminococcaceae;	Bacteria;Firmicutes;Clostridia;Clostridiales;Ruminococcaceae;Incertae	EU765352	99.09	AM278898.2	100
349	0	0	0	0	2	1	0	0	1	1	0	1	6	Firmicutes;Clostridia;Clostridiales;Ruminococcaceae;	Bacteria;Firmicutes;Clostridia;Clostridiales;Ruminococcaceae;Incertae	EF071387	99.55	JF797853.1	100
412	0	0	0	1	1	0	0	0	3	0	0	1	6	Firmicutes;Clostridia;Clostridiales;Ruminococcaceae;	Bacteria;Firmicutes;Clostridia;Clostridiales;Ruminococcaceae;uncultured;uncultured	EU766105	90.981	EU766105.1	90.9513
450	0	0	1	0	2	0	0	2	0	0	1	0	6	Firmicutes;Clostridia;Clostridiales;	Bacteria;Firmicutes;Clostridia;Clostridiales;Ruminococcaceae;Incertae	EU622687	77.68	EU622687.1	75.44
472	0	0	1	0	2	0	3	0	0	0	0	0	6	Firmicutes;Clostridia;Clostridiales;Ruminococcaceae;Ethanoligenens;	Bacteria;Firmicutes;Clostridia;Clostridiales;Ruminococcaceae;Anaerotruncus;uncultured	AF376223	83.25	GU171192.1	92.31
524	1	0	0	0	5	0	0	0	0	0	0	0	6	Firmicutes;Clostridia;Clostridiales;Ruminococcaceae;Faecalibacterium;	Bacteria;Firmicutes;Clostridia;Clostridiales;Ruminococcaceae;Faecalibacterium;uncultured	DQ455884	99.55	GQ175395.1	99.55
161	0	0	1	3	0	0	0	0	1	0	0	0	5	Unclassified	Bacteria;Firmicutes;Clostridia;Clostridiales;Lachnospiraceae;uncultured;uncultured	DQ456076	100	DQ456076.1	100
168	0	0	1	0	0	0	0	1	3	0	0	0	5	Firmicutes;Clostridia;Clostridiales;Ruminococcaceae;	Bacteria;Firmicutes;Clostridia;Clostridiales;Lachnospiraceae;uncultured;uncultured	FJ440031	92.92	GU171122.1	94.74
204	1	0	0	0	1	0	1	1	0	0	0	1	5	Firmicutes;Clostridia;Clostridiales;	Bacteria;Firmicutes;Clostridia;Clostridiales;Ruminococcaceae;Incertae	EF434371	100	EF434371.1	100
216	0	0	2	1	0	0	2	0	0	0	0	0	5	Firmicutes;Clostridia;Clostridiales;Ruminococcaceae;Oscillibacter;	Bacteria;Firmicutes;Clostridia;Clostridiales;Ruminococcaceae;uncultured;uncultured	EU009826	97.74	GU171152.1	99.55
225	0	0	0	0	0	0	1	0	2	0	2	0	5	Firmicutes;Clostridia;Clostridiales;Lachnospiraceae;	Bacteria;Firmicutes;Clostridia;Clostridiales;Lachnospiraceae;Incertae	EU009784	89.43	EU009784.1	89.14
227	1	0	1	0	2	0	0	0	0	0	0	1	5	Firmicutes;Clostridia;Clostridiales;	Bacteria;Firmicutes;Clostridia;Clostridiales;Ruminococcaceae;Incertae	EU622687	79.15	EU622687.1	78.79
254	1	0	0	0	1	0	0	0	0	0	2	1	5	Actinobacteria;Actinobacteria;Coriobacteridae;Coriobacteriales;Coriobacterineae;	Bacteria;Actinobacteria;Actinobacteria;Coriobacteridae;Coriobacteriales;Coriobacterineae;Coriobacteriaceae;Slackia;uncultured	EU776009	89.19	AM406372.1	100
264	0	1	0	0	1	0	0	0	1	1	1	0	5	Firmicutes;Clostridia;Clostridiales;IncertaeSedisXIV;Blautia;	Bacteria;Firmicutes;Clostridia;Clostridiales;Lachnospiraceae;Blautia;uncultured	GQ175502	95.48	EU181097.1	98.18
266	0	0	0	2	0	0	1	2	0	0	0	0	5	Firmicutes;Clostridia;Clostridiales;IncertaeSedisXIII;Anaerovorax;	Bacteria;Firmicutes;Clostridia;Clostridiales;Family	EU475080	95.52	EU475124.1	95.5
291	0	0	1	0	1	1	1	0	0	0	0	1	5	Firmicutes;Clostridia;Clostridiales;	Bacteria;Firmicutes;Clostridia;Clostridiales;Ruminococcaceae;Incertae	FJ369047	95.69	JN021851.1	99.52
303	0	0	1	1	2	0	0	0	0	1	0	0	5	Actinobacteria;Actinobacteria;Coriobacteridae;Coriobacteriales;Coriobacterineae;	Bacteria;Actinobacteria;Actinobacteria;Coriobacteridae;Coriobacteriales;Coriobacterineae;Coriobacteriaceae;uncultured	EU669568	99.55	AB262696.1	99
311	0	0	1	0	3	0	0	0	0	1	0	0	5	Unclassified	Bacteria;Firmicutes;Clostridia;Clostridiales;Lachnospiraceae;uncultured;uncultured	DQ455958	93.18	JF781666.1	99.54
321	0	1	1	0	1	0	1	0	0	1	0	0	5	Firmicutes;Bacilli;Lactobacillales;Lactobacillaceae;Lactobacillus;	Bacteria;Firmicutes;Bacilli;Lactobacillales;Lactobacillaceae;Lactobacillus;Lactobacillus	AB425925	100	AB559717.1	100
345	0	0	2	0	3	0	0	0	0	0	0	0	5	Firmicutes;	Bacteria;Firmicutes;Erysipelotrichi;Erysipelotrichales;Erysipelotrichaceae;Incertae	DQ057480	81	JF781835.1	81
403	0	1	1	0	1	0	0	0	1	0	0	1	5	Firmicutes;Clostridia;Clostridiales;	Bacteria;Firmicutes;Clostridia;Clostridiales;Ruminococcaceae;Incertae	DQ456166	100	DQ456166.1	100
415	1	0	0	0	1	0	1	0	1	0	0	1	5	Firmicutes;	Bacteria;Firmicutes;Clostridia;Clostridiales;Lachnospiraceae;uncultured;uncultured	EF434346	99.55	EF434346.1	99.55
491	2	0	0	0	0	0	0	0	0	1	0	2	5	Firmicutes;Clostridia;Clostridiales;	Bacteria;Firmicutes;Clostridia;Clostridiales;Ruminococcaceae;Incertae	EF402954	99.55	FJ508609.1	99.55
494	0	1	1	0	0	0	0	1	0	1	1	0	5	Firmicutes;Clostridia;Clostridiales;Lachnospiraceae;	Bacteria;Firmicutes;Clostridia;Clostridiales;Lachnospiraceae;Incertae	DQ803493	96.2874	AB075649.1	100
495	1	0	0	1	0	0	0	2	0	0	0	1	5	Firmicutes;Bacilli;Lactobacillales;Enterococcaceae;Enterococcus;	Bacteria;Firmicutes;Bacilli;Lactobacillales;Enterococcaceae;Enterococcus;Enterococcus	CS600360	99.09	GQ175539.1	99.09
516	0	0	0	0	1	0	0	1	0	1	2	0	5	Firmicutes;Erysipelotrichi;Erysipelotrichales;Erysipelotrichaceae;	Bacteria;Firmicutes;Erysipelotrichi;Erysipelotrichales;Erysipelotrichaceae;Incertae	GQ897002	100	JF781604.1	100
159	0	0	1	0	1	0	0	0	2	0	0	0	4	Firmicutes;Clostridia;Clostridiales;Ruminococcaceae;Lactonifactor;	Bacteria;Firmicutes;Clostridia;Clostridiales;Lachnospiraceae;Roseburia;uncultured	GQ492822	95.71	FJ390567.1	96.67
170	0	0	1	0	1	0	1	0	0	0	0	1	4	Firmicutes;Clostridia;Clostridiales;Ruminococcaceae;	Bacteria;Firmicutes;Clostridia;Clostridiales;Ruminococcaceae;Incertae	DQ015070	91.78	GU605949.1	91.67
172	0	0	0	0	0	1	1	0	0	1	1	0	4	Firmicutes;Clostridia;Clostridiales;	Bacteria;Firmicutes;Clostridia;Clostridiales;Lachnospiraceae;uncultured;uncultured	DQ456323	100	JF798151.1	100
173	0	0	0	0	1	0	2	1	0	0	0	0	4	Firmicutes;Clostridia;Clostridiales;IncertaeSedisXIII;	Bacteria;Firmicutes;Clostridia;Clostridiales;Family	DQ793910	93.69	DQ793910.1	93.64
174	0	3	1	0	0	0	0	0	0	0	0	0	4	Unclassified	Bacteria;Tenericutes;Mollicutes;RF9;uncultured	GQ449050	91.93	GQ449065.1	91.86
194	0	0	0	1	3	0	0	0	0	0	0	0	4	Firmicutes;Clostridia;Clostridiales;	Bacteria;Firmicutes;Clostridia;Clostridiales;Ruminococcaceae;Anaerotruncus;uncultured	EU767291	99.55	EU767291.1	99.55
203	2	1	0	0	0	0	1	0	0	0	0	0	4	Firmicutes;Clostridia;Clostridiales;Ruminococcaceae;Oscillibacter;	Bacteria;Firmicutes;Clostridia;Clostridiales;Ruminococcaceae;uncultured;uncultured	DQ456206	99.53	DQ456206.1	99.53
214	0	0	0	0	1	0	0	0	1	0	1	1	4	Firmicutes;Clostridia;Clostridiales;Ruminococcaceae;Subdoligranulum;	Bacteria;Bacteroidetes;Bacteroidia;Bacteroidales;Bacteroidaceae;Bacteroides;uncultured	DQ455982	99.09	FJ506006.1	100
215	0	0	1	1	0	0	1	0	1	0	0	0	4	Firmicutes;Clostridia;Clostridiales;Ruminococcaceae;	Bacteria;Bacteroidetes;Bacteroidia;Bacteroidales;Rikenellaceae;RC9	EU773118	89.3277	JF797904.1	94.93
219	0	0	0	1	0	0	0	2	0	0	1	0	4	Firmicutes;Clostridia;Clostridiales;Ruminococcaceae;Acetanaerobacterium;	Bacteria;Firmicutes;Clostridia;Clostridiales;Ruminococcaceae;Subdoligranulum;uncultured	DQ802599	91.7631	HM838988.1	91.278
268	0	0	2	1	0	0	0	1	0	0	0	0	4	Unclassified	Bacteria;Firmicutes;Clostridia;Clostridiales;Ruminococcaceae;Incertae	FJ367631	24.2372	EU622687.1	73.8
274	0	0	1	0	1	0	0	0	1	0	1	0	4	Firmicutes;Clostridia;Clostridiales;Ruminococcaceae;Oscillibacter;	Bacteria;Firmicutes;Clostridia;Clostridiales;Ruminococcaceae;uncultured;uncultured	FJ371765	100	FJ371765.1	100
346	0	1	0	0	1	0	0	0	0	0	2	0	4	Firmicutes;Clostridia;Clostridiales;	Bacteria;Firmicutes;Clostridia;Clostridiales;Ruminococcaceae;Incertae	EF434371	96.19	AM888438.1	96.15
347	0	0	0	0	1	0	0	1	0	0	1	1	4	Firmicutes;Clostridia;Clostridiales;Ruminococcaceae;	Bacteria;Firmicutes;Clostridia;Clostridiales;Ruminococcaceae;Papillibacter;uncultured	FJ371808	98.64	FJ371808.1	98.64
348	0	0	1	0	1	0	0	0	0	0	1	1	4	Firmicutes;Clostridia;Clostridiales;Eubacteriaceae;Anaerofustis;	Bacteria;Firmicutes;Clostridia;Clostridiales;Eubacteriaceae;Anaerofustis;uncultured	AM691886	98.64	AM691886.2	98.64
356	0	0	0	1	0	1	0	0	0	0	2	0	4	Firmicutes;Clostridia;Clostridiales;	Bacteria;Firmicutes;Clostridia;Clostridiales;Ruminococcaceae;Incertae	DQ793375	91.63	GU104998.1	91
365	0	1	0	1	0	0	0	1	0	1	0	0	4	Unclassified	Bacteria;Tenericutes;Mollicutes;RF9;uncultured	FJ440078	98.64	FJ440078.1	98.64
388	0	0	0	0	1	0	1	0	1	0	1	0	4	Firmicutes;Clostridia;Clostridiales;Ruminococcaceae;	Bacteria;Firmicutes;Clostridia;Clostridiales;Ruminococcaceae;uncultured;uncultured	DQ455898	98.62	EF400541.1	98.62
391	0	0	2	0	0	0	0	1	0	0	0	1	4	Firmicutes;Clostridia;	Bacteria;Firmicutes;Clostridia;Clostridiales;Ruminococcaceae;Incertae	DQ455875	97.5	JF798179.1	98.5
399	0	0	1	0	0	0	0	1	0	0	0	2	4	Firmicutes;Clostridia;Clostridiales;Ruminococcaceae;Subdoligranulum;	Bacteria;Firmicutes;Clostridia;Clostridiales;Ruminococcaceae;Faecalibacterium;uncultured	DQ456222	94.12	JN021796.1	98.64
407	2	0	0	0	0	0	0	0	0	0	1	1	4	Unclassified	Bacteria;Firmicutes;Clostridia;Clostridiales;Ruminococcaceae;Faecalibacterium;uncultured	EU009819	81.08	EU009819.1	78.67
431	0	0	0	0	0	0	0	0	0	0	3	1	4	Firmicutes;Clostridia;Clostridiales;Ruminococcaceae;Subdoligranulum;	Bacteria;Firmicutes;Clostridia;Clostridiales;Ruminococcaceae;Subdoligranulum;uncultured	GQ175406	93.69	HQ705133.1	100
434	0	0	1	1	0	0	1	0	0	0	1	0	4	Firmicutes;Clostridia;Clostridiales;	Bacteria;Firmicutes;Clostridia;Clostridiales;Ruminococcaceae;Subdoligranulum;uncultured	DQ797732	93.72	JF161138.1	93.64
449	0	0	0	0	0	1	3	0	0	0	0	0	4	Firmicutes;Clostridia;Clostridiales;Lachnospiraceae;Dorea;	Bacteria;Firmicutes;Clostridia;Clostridiales;Lachnospiraceae;Incertae	GQ175452	99.55	AB075644.1	100
465	0	0	0	0	0	1	0	1	0	0	1	1	4	Firmicutes;Clostridia;Clostridiales;Ruminococcaceae;	Bacteria;Firmicutes;Clostridia;Clostridiales;Ruminococcaceae;uncultured;uncultured	GQ897225	98.62	GQ897225.1	98.62
466	0	0	0	0	2	0	0	0	1	0	0	1	4	Firmicutes;Clostridia;Clostridiales;	Bacteria;Firmicutes;Clostridia;Clostridiales;Ruminococcaceae;Incertae	DQ456157	97.65	FJ505502.1	99.05
488	0	0	1	0	1	0	1	0	1	0	0	0	4	Firmicutes;Clostridia;Clostridiales;Ruminococcaceae;Subdoligranulum;	Bacteria;Firmicutes;Clostridia;Clostridiales;Ruminococcaceae;uncultured;uncultured	EU622691	91.07	FJ390821.1	100
50	0	0	0	0	0	0	0	0	0	0	3	0	3	Unclassified	Bacteria;Firmicutes;Clostridia;Clostridiales;Ruminococcaceae;uncultured;uncultured	DQ456479	98.64	JF781945.1	100
182	0	0	0	1	0	1	1	0	0	0	0	0	3	Firmicutes;Clostridia;Clostridiales;Ruminococcaceae;Subdoligranulum;	Bacteria;Firmicutes;Clostridia;Clostridiales;Ruminococcaceae;Subdoligranulum;uncultured	GQ175477	100	HM574885.1	100
188	0	0	0	0	1	0	0	0	2	0	0	0	3	Firmicutes;Clostridia;Clostridiales;Ruminococcaceae;Butyricicoccus;	Bacteria;Firmicutes;Clostridia;Clostridiales;Ruminococcaceae;Incertae	DQ327036	95.05	JF797881.1	99.09
192	0	0	0	0	0	0	0	1	0	0	2	0	3	Firmicutes;Clostridia;Clostridiales;	Bacteria;Firmicutes;Clostridia;Clostridiales;Ruminococcaceae;Incertae	FJ366134	97.74	FJ366134.1	97.27
195	0	0	2	1	0	0	0	0	0	0	0	0	3	Firmicutes;Clostridia;Clostridiales;Ruminococcaceae;Subdoligranulum;	Bacteria;Firmicutes;Clostridia;Clostridiales;Ruminococcaceae;Subdoligranulum;uncultured	GQ175370	99.55	JF782026.1	99.55
198	0	0	2	0	0	0	0	0	0	0	0	1	3	Firmicutes;Clostridia;Clostridiales;Lachnospiraceae;Coprococcus;	Bacteria;Firmicutes;Clostridia;Clostridiales;Lachnospiraceae;Incertae	AJ576354	92.79	AB107485.1	93.21
208	0	0	0	0	0	0	1	0	0	0	2	0	3	Firmicutes;Clostridia;Clostridiales;Ruminococcaceae;	Bacteria;Firmicutes;Clostridia;Clostridiales;Ruminococcaceae;uncultured;uncultured	EU842503	87.85	GU621020.1	88.21
209	1	0	2	0	0	0	0	0	0	0	0	0	3	Firmicutes;Clostridia;Clostridiales;	Bacteria;Firmicutes;Clostridia;Clostridiales;Lachnospiraceae;uncultured;uncultured	EF445166	87.75	FR872700.1	98.52
217	0	1	1	0	0	0	0	1	0	0	0	0	3	Firmicutes;Clostridia;Clostridiales;	Bacteria;Firmicutes;Clostridia;Clostridiales;Lachnospiraceae;uncultured;uncultured	DQ793542	96.41	DQ793542.1	96.36
218	0	0	0	0	1	0	0	0	1	0	0	1	3	Firmicutes;Clostridia;Clostridiales;	Bacteria;Firmicutes;Clostridia;Clostridiales;Ruminococcaceae;Incertae	DQ057416	99.09	DQ057416.1	99.09
221	0	0	0	0	0	0	0	0	1	0	1	1	3	Firmicutes;Clostridia;Clostridiales;Ruminococcaceae;	Bacteria;Firmicutes;Clostridia;Clostridiales;Ruminococcaceae;Incertae	EU765352	95.22	EU765352.1	95.17
230	0	0	0	1	0	0	2	0	0	0	0	0	3	Firmicutes;	Bacteria;Firmicutes;Clostridia;Clostridiales;Ruminococcaceae;uncultured;uncultured	EU465804	88.16	AB075624.1	99.55
231	0	0	0	0	0	0	0	0	0	1	0	2	3	Unclassified	Bacteria;Tenericutes;Mollicutes;RF9;uncultured	FJ371679	91.89	GU956601.1	91.36
233	0	0	0	1	0	1	0	0	1	0	0	0	3	Firmicutes;Clostridia;Clostridiales;	Bacteria;Firmicutes;Clostridia;Clostridiales;Ruminococcaceae;Anaerotruncus;uncultured	EU779005	20.5632	EU009819.1	77.13
239	1	1	0	0	0	0	1	0	0	0	0	0	3	Firmicutes;Clostridia;Clostridiales;	Bacteria;Firmicutes;Clostridia;Clostridiales;Ruminococcaceae;Incertae	GU304166	94.91	GU959476.1	94.91
240	0	2	0	0	0	0	0	0	0	0	1	0	3	Firmicutes;Clostridia;Clostridiales;	Bacteria;Firmicutes;Clostridia;Clostridiales;Ruminococcaceae;Faecalibacterium;uncultured	DQ794002	91.86	EF071446.1	94.93
246	1	0	0	1	0	1	0	0	0	0	0	0	3	Firmicutes;Clostridia;Clostridiales;	Bacteria;Firmicutes;Clostridia;Clostridiales;Ruminococcaceae;Incertae	EF025217	96.68	AM888438.1	97.16
263	0	0	0	1	1	1	0	0	0	0	0	0	3	Firmicutes;Clostridia;Clostridiales;Ruminococcaceae;Anaerotruncus;	Bacteria;Firmicutes;Clostridia;Clostridiales;Ruminococcaceae;Anaerotruncus;uncultured	AY916261	90.99	JF782001.1	93.78
265	0	1	0	0	0	0	0	0	1	0	1	0	3	Firmicutes;Clostridia;Clostridiales;	Bacteria;Firmicutes;Clostridia;Clostridiales;Ruminococcaceae;Incertae	EF403010	99.09	EF403010.1	99.09
267	0	1	1	0	1	0	0	0	0	0	0	0	3	Firmicutes;Clostridia;Clostridiales;Lachnospiraceae;	Bacteria;Firmicutes;Clostridia;Clostridiales;Lachnospiraceae;uncultured;uncultured	EF071375	91.44	GU171183.1	100
269	0	1	0	0	0	0	0	0	0	0	1	1	3	Firmicutes;Clostridia;Clostridiales;	Bacteria;Firmicutes;Clostridia;Clostridiales;Lachnospiraceae;uncultured;uncultured	DQ057365	99.55	FJ503473.1	100
275	0	0	0	1	1	1	0	0	0	0	0	0	3	Firmicutes;Clostridia;Clostridiales;Lachnospiraceae;	Bacteria;Firmicutes;Clostridia;Clostridiales;Lachnospiraceae;Incertae	EU009784	90.28	JF798185.1	89.3
297	1	0	0	0	0	1	0	1	0	0	0	0	3	Firmicutes;Clostridia;Clostridiales;IncertaeSedisXIV;Blautia;	Bacteria;Firmicutes;Clostridia;Clostridiales;Lachnospiraceae;uncultured;uncultured	EF025243	100	JF797906.1	100
304	0	0	0	0	0	1	0	0	0	1	1	0	3	Unclassified	Bacteria;Firmicutes;Clostridia;Clostridiales;Ruminococcaceae;uncultured;uncultured	FJ681209	99.08	JF798214.1	99.08
307	0	0	0	0	0	1	0	2	0	0	0	0	3	Firmicutes;Clostridia;Clostridiales;Lachnospiraceae;Syntrophococcus;	Bacteria;Firmicutes;Clostridia;Clostridiales;Lachnospiraceae;Incertae	EF025297	96.77	JF781813.1	98.61
343	0	0	0	0	0	0	0	0	0	0	2	1	3	Firmicutes;Clostridia;Clostridiales;Ruminococcaceae;Oscillibacter;	Bacteria;Firmicutes;Clostridia;Clostridiales;Ruminococcaceae;uncultured;uncultured	DQ806484	93.02	GU170991.1	94.42
363	0	0	0	0	2	0	0	0	0	0	1	0	3	Firmicutes;Clostridia;Clostridiales;	Bacteria;Firmicutes;Clostridia;Clostridiales;Lachnospiraceae;uncultured;uncultured	EU779067	93.24	GU171197.1	93.64
370	0	0	0	1	0	0	0	1	0	0	0	1	3	Firmicutes;Clostridia;Clostridiales;Lachnospiraceae;	Bacteria;Firmicutes;Clostridia;Clostridiales;Lachnospiraceae;Incertae	DQ057383	99.09	JN021905.1	99.09
371	0	0	0	1	0	0	0	0	0	0	0	2	3	Firmicutes;Clostridia;Clostridiales;	Bacteria;Firmicutes;Clostridia;Clostridiales;Lachnospiraceae;uncultured;uncultured	DQ800343	99.55	FJ505543.1	100
375	0	0	0	1	0	0	0	1	0	0	0	1	3	Firmicutes;Clostridia;Clostridiales;IncertaeSedisXIV;Blautia;	Bacteria;Firmicutes;Clostridia;Clostridiales;Lachnospiraceae;Coprococcus;intestinal	FJ711049	99.53	FJ367684.1	100
437	0	0	0	1	0	0	0	0	0	0	2	0	3	Firmicutes;Clostridia;Clostridiales;Ruminococcaceae;Lactonifactor;	Bacteria;Firmicutes;Clostridia;Clostridiales;Lachnospiraceae;Blautia;uncultured	DQ808822	99.08	JF781876.1	99.08
525	0	0	0	0	2	1	0	0	0	0	0	0	3	Firmicutes;Clostridia;Clostridiales;Ruminococcaceae;Anaerotruncus;	Bacteria;Firmicutes;Clostridia;Clostridiales;Lachnospiraceae;Blautia;uncultured	GQ871710	92.79	GU171053.1	93.18
18	0	0	0	0	2	0	0	0	0	0	0	0	2	Firmicutes;Clostridia;Clostridiales;Ruminococcaceae;Lactonifactor;	Bacteria;Firmicutes;Clostridia;Clostridiales;Lachnospiraceae;Incertae	FJ369016	91.48	FJ510105.1	91.4
81	0	0	0	0	0	0	0	2	0	0	0	0	2	Firmicutes;Clostridia;Clostridiales;Lachnospiraceae;	Bacteria;Firmicutes;Clostridia;Clostridiales;Ruminococcaceae;Ruminococcus;uncultured	DQ793444	96.83	DQ793444.1	96.82
106	0	0	0	0	2	0	0	0	0	0	0	0	2	Firmicutes;Clostridia;Clostridiales;Ruminococcaceae;	Bacteria;Firmicutes;Clostridia;Clostridiales;Ruminococcaceae;Incertae	GQ175513	97.25	JF797866.1	97.71
120	0	0	0	0	2	0	0	0	0	0	0	0	2	Firmicutes;Clostridia;Clostridiales;Lachnospiraceae;	Bacteria;Firmicutes;Clostridia;Clostridiales;Lachnospiraceae;Incertae	DQ071521	98.61	JF797946.1	99.07
143	2	0	0	0	0	0	0	0	0	0	0	0	2	Firmicutes;Clostridia;Clostridiales;	Bacteria;Firmicutes;Clostridia;Clostridiales;Ruminococcaceae;Incertae	EF402828	88.79	FJ508203.1	89.05
162	0	0	0	0	1	0	0	0	0	0	0	1	2	Firmicutes;Clostridia;Clostridiales;	Bacteria;Firmicutes;Clostridia;Clostridiales;Ruminococcaceae;Incertae	DQ806077	99.53	AM888438.1	100
165	0	0	0	1	0	0	0	1	0	0	0	0	2	Firmicutes;Clostridia;	Bacteria;Firmicutes;Clostridia;Clostridiales;Lachnospiraceae;uncultured;uncultured	GQ448104	85.65	JF645059.1	86.88
175	0	0	0	0	0	0	0	0	0	1	1	0	2	Firmicutes;Clostridia;Clostridiales;Ruminococcaceae;Sporobacter;	Bacteria;Firmicutes;Clostridia;Clostridiales;Ruminococcaceae;uncultured;uncultured	GQ451286	92.79	GU955268.1	100
176	0	0	0	0	0	1	0	0	0	0	1	0	2	Firmicutes;Clostridia;Clostridiales;Ruminococcaceae;	Bacteria;Firmicutes;Clostridia;Clostridiales;Ruminococcaceae;uncultured;uncultured	DQ057382	95.41	AF376355.1	91
177	0	0	0	0	0	0	0	0	1	0	0	1	2	Firmicutes;Clostridia;Clostridiales;IncertaeSedisXIII;Anaerovorax;	Bacteria;Firmicutes;Clostridia;Clostridiales;Family	DQ327404	100	GQ175378.1	100
179	0	0	1	0	0	0	0	1	0	0	0	0	2	Unclassified	Bacteria;Firmicutes;Clostridia;Clostridiales;Lachnospiraceae;uncultured;uncultured	GQ175414	99.55	JF782038.1	99.55
180	1	0	0	0	0	0	0	0	0	1	0	0	2	Unclassified	Bacteria;Tenericutes;Mollicutes;RF9;uncultured	EF445188	91.82	HQ705143.1	96.36
183	0	0	0	0	0	1	1	0	0	0	0	0	2	Firmicutes;Clostridia;Clostridiales;Ruminococcaceae;Hydrogenoanaerobacterium;	Bacteria;Firmicutes;Clostridia;Clostridiales;Ruminococcaceae;Ruminococcus;uncultured	FJ881191	90.63	GU171071.1	99.55
185	0	0	0	0	1	0	0	1	0	0	0	0	2	Unclassified	Bacteria;Firmicutes;Clostridia;Clostridiales;Ruminococcaceae;uncultured;uncultured	FJ681476	97.27	GU608851.1	97.27
186	0	0	0	0	1	0	0	0	1	0	0	0	2	Firmicutes;Clostridia;	Bacteria;Firmicutes;Clostridia;Clostridiales;Lachnospiraceae;uncultured;uncultured	DQ793542	99.09	DQ793542.1	99.09
189	0	0	0	0	0	0	1	0	1	0	0	0	2	Actinobacteria;Actinobacteria;Coriobacteridae;Coriobacteriales;Coriobacterineae;	Bacteria;Firmicutes;Clostridia;Clostridiales;Lachnospiraceae;uncultured;uncultured	DQ805040	99.55	AM405783.1	99.55
190	0	0	0	0	0	0	0	1	1	0	0	0	2	Firmicutes;Clostridia;Clostridiales;Ruminococcaceae;	Bacteria;Firmicutes;Clostridia;Clostridiales;Lachnospiraceae;Blautia;uncultured	GQ871710	97.27	GU171053.1	97.27
191	0	0	0	0	0	0	0	1	0	0	1	0	2	Firmicutes;Clostridia;	Bacteria;Firmicutes;Clostridia;Clostridiales;Ruminococcaceae;uncultured;uncultured	AM405167	100	AM405167.2	100
193	0	0	0	0	0	0	1	1	0	0	0	0	2	Firmicutes;Clostridia;Clostridiales;Ruminococcaceae;Anaerofilum;	Bacteria;Firmicutes;Clostridia;Clostridiales;Ruminococcaceae;uncultured;uncultured	DQ793626	91.4	DQ793626.1	91.36
197	0	1	1	0	0	0	0	0	0	0	0	0	2	Unclassified	Bacteria;Firmicutes;Clostridia;Clostridiales;Ruminococcaceae;uncultured;uncultured	EU009766	95	JF781781.1	94.4757
199	0	0	0	0	0	0	0	0	0	0	1	1	2	Firmicutes;Clostridia;Clostridiales;Ruminococcaceae;	Bacteria;Firmicutes;Clostridia;Clostridiales;Lachnospiraceae;uncultured;uncultured	EU775916	87.27	JF630826.1	88.18
200	0	0	1	0	0	0	0	0	0	0	1	0	2	Firmicutes;Clostridia;Clostridiales;	Bacteria;Firmicutes;Clostridia;Clostridiales;Ruminococcaceae;uncultured;uncultured	GQ897225	89.64	GU628981.1	89.14
201	0	0	0	0	0	0	1	1	0	0	0	0	2	Firmicutes;Clostridia;Clostridiales;Lachnospiraceae;Dorea;	Bacteria;Firmicutes;Clostridia;Clostridiales;Lachnospiraceae;Incertae	DQ071521	98.21	JF781620.1	99.1
202	0	0	0	0	1	0	0	0	1	0	0	0	2	Firmicutes;Clostridia;Clostridiales;Ruminococcaceae;Lactonifactor;	Bacteria;Firmicutes;Clostridia;Clostridiales;Lachnospiraceae;uncultured;uncultured	FJ366976	97.74	JF781896.1	98.18
210	1	0	1	0	0	0	0	0	0	0	0	0	2	Firmicutes;Clostridia;Clostridiales;	Bacteria;Firmicutes;Clostridia;Clostridiales;Ruminococcaceae;Incertae	EF434371	97.09	EF434371.1	97.07
232	0	0	0	0	0	0	0	0	0	0	2	0	2	Unclassified	Bacteria;Tenericutes;Mollicutes;RF9;uncultured	AM277333	97.76	FJ367799.1	98.65
234	0	0	0	0	0	0	0	1	0	0	0	1	2	Unclassified	Bacteria;Firmicutes;Clostridia;Clostridiales;Ruminococcaceae;Incertae	AY916351	27.0956	EF434338.1	71.49
235	0	0	0	1	0	0	0	1	0	0	0	0	2	Firmicutes;Clostridia;Clostridiales;Ruminococcaceae;Faecalibacterium;	Bacteria;Firmicutes;Clostridia;Clostridiales;Ruminococcaceae;Faecalibacterium;uncultured	DQ455833	98.64	JF781681.1	98.64
236	0	1	0	0	1	0	0	0	0	0	0	0	2	Unclassified	Bacteria;Firmicutes;Clostridia;Clostridiales;Lachnospiraceae;uncultured;uncultured	EU509838	95	EU509838.1	95
237	0	0	0	0	0	0	0	1	0	0	1	0	2	Firmicutes;Clostridia;Clostridiales;	Bacteria;Firmicutes;Clostridia;Clostridiales;Ruminococcaceae;uncultured;uncultured	EU766256	91.56	GU608109.1	93.18
238	1	0	0	0	0	0	0	1	0	0	0	0	2	Firmicutes;Clostridia;Clostridiales;	Bacteria;Firmicutes;Clostridia;Clostridiales;Lachnospiraceae;uncultured;uncultured	GQ175436	92.34	JF797954.1	98.64
241	0	0	0	1	0	0	0	0	0	0	1	0	2	Unclassified	Bacteria;Firmicutes;Clostridia;Clostridiales;Ruminococcaceae;uncultured;uncultured	DQ455843	97.72	DQ455843.1	97.71
243	0	0	1	1	0	0	0	0	0	0	0	0	2	Unclassified	Bacteria;Cyanobacteria;4C0d-2;uncultured	GQ175468	99.07	GQ175468.1	99.07
244	0	0	0	0	1	0	0	0	0	0	1	0	2	Firmicutes;Clostridia;Clostridiales;Ruminococcaceae;	Bacteria;Firmicutes;Clostridia;Clostridiales;Ruminococcaceae;uncultured;uncultured	DQ793702	97.6041	AM278888.1	98.5347
293	0	0	0	0	0	1	0	0	0	0	1	0	2	Firmicutes;Clostridia;Clostridiales;Ruminococcaceae;	Bacteria;Firmicutes;Clostridia;Clostridiales;Ruminococcaceae;Incertae	AF376228	91.0892	AF376228.1	91.0892
298	0	0	0	0	0	0	1	1	0	0	0	0	2	Firmicutes;Clostridia;Clostridiales;Ruminococcaceae;	Bacteria;Firmicutes;Clostridia;Clostridiales;Ruminococcaceae;Anaerotruncus;uncultured	AY916261	87.11	GU632635.1	95.48
299	0	0	0	0	1	0	0	1	0	0	0	0	2	Firmicutes;Clostridia;Clostridiales;Lachnospiraceae;Syntrophococcus;	Bacteria;Firmicutes;Clostridia;Clostridiales;Lachnospiraceae;Incertae	DQ057459	98.64	DQ057459.1	98.64
300	0	0	1	0	1	0	0	0	0	0	0	0	2	Firmicutes;Clostridia;Clostridiales;Lachnospiraceae;	Bacteria;Firmicutes;Clostridia;Clostridiales;Lachnospiraceae;Incertae	DQ808005	99.1	JF781813.1	99.1
301	0	1	0	1	0	0	0	0	0	0	0	0	2	Firmicutes;Clostridia;Clostridiales;	Bacteria;Firmicutes;Clostridia;Clostridiales;Ruminococcaceae;uncultured;uncultured	GQ175453	97.5492	JF798113.1	99.55
316	0	0	1	0	0	0	0	0	0	0	0	1	2	Unclassified	Bacteria;Tenericutes;Mollicutes;RF9;uncultured	EU009855	97.64	GU171149.1	99.06
360	0	0	0	0	1	0	0	0	1	0	0	0	2	Firmicutes;Clostridia;	Bacteria;Firmicutes;Clostridia;Clostridiales;Lachnospiraceae;Roseburia;uncultured	DQ455879	96.41	GU171241.1	97.32
366	0	0	0	0	0	0	0	1	0	1	0	0	2	Firmicutes;Clostridia;Clostridiales;Ruminococcaceae;	Bacteria;Firmicutes;Clostridia;Clostridiales;Ruminococcaceae;uncultured;uncultured	DQ793626	90.63	GU171067.1	95.91
367	0	0	0	0	1	0	0	0	0	0	0	1	2	Firmicutes;Clostridia;Clostridiales;Lachnospiraceae;Roseburia;	Bacteria;Firmicutes;Clostridia;Clostridiales;Lachnospiraceae;Marvinbryantia;uncultured	GQ175396	100	GQ175396.1	100
427	0	0	0	0	0	0	1	1	0	0	0	0	2	Firmicutes;Clostridia;Clostridiales;Ruminococcaceae;	Bacteria;Firmicutes;Clostridia;Clostridiales;Lachnospiraceae;Roseburia;uncultured	DQ455879	97.31	GU171115.1	97.31
428	0	0	0	0	1	0	1	0	0	0	0	0	2	Firmicutes;Clostridia;Clostridiales;	Bacteria;Firmicutes;Clostridia;Clostridiales;Lachnospiraceae;uncultured;uncultured	DQ793542	90.27	EU779136.1	89.09
430	0	0	0	0	1	0	0	0	0	0	1	0	2	Firmicutes;Clostridia;Clostridiales;Lachnospiraceae;	Bacteria;Firmicutes;Clostridia;Clostridiales;Lachnospiraceae;Incertae	EF025265	96.36	GU171160.1	98.18
433	0	0	0	0	1	0	0	1	0	0	0	0	2	Firmicutes;Clostridia;Clostridiales;	Bacteria;Firmicutes;Clostridia;Clostridiales;Lachnospiraceae;uncultured;uncultured	EU474262	92.44	AB107485.1	93.21
485	0	0	0	0	2	0	0	0	0	0	0	0	2	Firmicutes;Clostridia;Clostridiales;Lachnospiraceae;	Bacteria;Firmicutes;Clostridia;Clostridiales;Lachnospiraceae;Incertae	EF025265	96.85	JN021799.1	97.27
507	0	0	0	1	0	0	1	0	0	0	0	0	2	Unclassified	Bacteria;Firmicutes;Clostridia;Clostridiales;Ruminococcaceae;uncultured;uncultured	DQ456337	99.54	JF781745.1	99.54
0	1	0	0	0	0	0	0	0	0	0	0	0	1	Unclassified	Bacteria;Tenericutes;Mollicutes;RF9;uncultured	GQ175411	94.64	GU171004.1	99.55
1	1	0	0	0	0	0	0	0	0	0	0	0	1	Proteobacteria;	Bacteria;Tenericutes;Mollicutes;RF9;uncultured	GQ451294	89.24	AB120830.1	87.343
2	1	0	0	0	0	0	0	0	0	0	0	0	1	Firmicutes;Clostridia;Clostridiales;Ruminococcaceae;	Bacteria;Firmicutes;Clostridia;Clostridiales;Ruminococcaceae;Subdoligranulum;uncultured	FJ440072	80.3712	GU631793.1	93.67
3	0	0	1	0	0	0	0	0	0	0	0	0	1	Firmicutes;Clostridia;Clostridiales;Ruminococcaceae;Acetanaerobacterium;	Bacteria;Firmicutes;Clostridia;Clostridiales;Lachnospiraceae;uncultured;uncultured	EU775975	94.17	EU775975.1	94.09
4	0	0	1	0	0	0	0	0	0	0	0	0	1	Firmicutes;Clostridia;Clostridiales;Ruminococcaceae;	Bacteria;Firmicutes;Clostridia;Clostridiales;Ruminococcaceae;Anaerotruncus;uncultured	GQ175418	93.75	GQ179019.1	95.5
5	0	0	1	0	0	0	0	0	0	0	0	0	1	Firmicutes;Clostridia;Clostridiales;	Bacteria;Firmicutes;Clostridia;Clostridiales;Ruminococcaceae;uncultured;uncultured	GQ448064	89.38	EU873585.1	98.64
6	0	0	1	0	0	0	0	0	0	0	0	0	1	Firmicutes;Clostridia;Clostridiales;Ruminococcaceae;Acetanaerobacterium;	Bacteria;Firmicutes;Clostridia;Clostridiales;Ruminococcaceae;Faecalibacterium;uncultured	DQ794002	90.5	GU100165.1	88
7	0	0	1	0	0	0	0	0	0	0	0	0	1	Firmicutes;Clostridia;Clostridiales;	Bacteria;Firmicutes;Clostridia;Clostridiales;Lachnospiraceae;uncultured;uncultured	AY991969	87.95	HQ319469.1	87.78
8	0	0	0	0	1	0	0	0	0	0	0	0	1	Firmicutes;Clostridia;Clostridiales;Ruminococcaceae;Faecalibacterium;	Bacteria;Firmicutes;Clostridia;Clostridiales;Ruminococcaceae;Faecalibacterium;uncultured	DQ456207	97.75	DQ456476.1	97.75
9	0	0	0	0	1	0	0	0	0	0	0	0	1	Firmicutes;Clostridia;Clostridiales;Ruminococcaceae;Lactonifactor;	Bacteria;Firmicutes;Clostridia;Clostridiales;Lachnospiraceae;Blautia;uncultured	DQ808822	96.41	DQ808822.1	96.38
11	0	0	0	0	1	0	0	0	0	0	0	0	1	Actinobacteria;Actinobacteria;Coriobacteridae;Coriobacteriales;Coriobacterineae;	Bacteria;Actinobacteria;Actinobacteria;Coriobacteridae;Coriobacteriales;Coriobacterineae;Coriobacteriaceae;Slackia;uncultured	EU771952	91.96	JF176826.1	91.82
12	0	0	0	0	1	0	0	0	0	0	0	0	1	Bacteroidetes;Bacteroidia;Bacteroidales;Rikenellaceae;Alistipes;	Bacteria;Bacteroidetes;Bacteroidia;Bacteroidales;Rikenellaceae;Alistipes;uncultured	DQ793625	66.1844	FJ510995.1	69
13	0	0	0	0	1	0	0	0	0	0	0	0	1	Firmicutes;Clostridia;Clostridiales;Ruminococcaceae;Acetanaerobacterium;	Bacteria;Firmicutes;Clostridia;Clostridiales;Ruminococcaceae;uncultured;uncultured	AM277638	99.09	AM277638.2	99.09
14	0	0	0	0	1	0	0	0	0	0	0	0	1	Firmicutes;Clostridia;Clostridiales;Ruminococcaceae;Butyricicoccus;	Bacteria;Firmicutes;Clostridia;Clostridiales;Ruminococcaceae;Incertae	EF071402	95.93	JF798178.1	95.93
15	0	0	0	0	1	0	0	0	0	0	0	0	1	Bacteroidetes;Bacteroidia;Bacteroidales;Rikenellaceae;Alistipes;	Bacteria;Bacteroidetes;VC2.1	EU469017	95.02	GU609831.1	94.57
16	0	0	0	0	1	0	0	0	0	0	0	0	1	Firmicutes;Clostridia;Clostridiales;Ruminococcaceae;Faecalibacterium;	Bacteria;Firmicutes;Clostridia;Clostridiales;Ruminococcaceae;Faecalibacterium;uncultured	GQ175386	99.55	GQ175501.1	99.55
17	0	0	0	0	1	0	0	0	0	0	0	0	1	Firmicutes;Clostridia;Clostridiales;	Bacteria;Firmicutes;Clostridia;Clostridiales;Lachnospiraceae;Blautia;uncultured	DQ800006	98.19	DQ800006.1	98.19
20	0	0	0	0	1	0	0	0	0	0	0	0	1	Firmicutes;Clostridia;Clostridiales;	Bacteria;Firmicutes;Clostridia;Clostridiales;Ruminococcaceae;uncultured;uncultured	FJ365270	99.09	JF547041.1	99.09
21	0	0	0	0	1	0	0	0	0	0	0	0	1	Firmicutes;Clostridia;Clostridiales;	Bacteria;Firmicutes;Clostridia;Clostridiales;Lachnospiraceae;Roseburia;uncultured	DQ455879	96.36	GU171241.1	97.27
22	0	0	0	0	1	0	0	0	0	0	0	0	1	Bacteroidetes;Bacteroidia;Bacteroidales;Rikenellaceae;Alistipes;	Bacteria;Bacteroidetes;Bacteroidia;Bacteroidales;S24-7;uncultured	EU775315	65.457	FJ510997.1	86.09
23	0	0	0	0	1	0	0	0	0	0	0	0	1	Proteobacteria;Gammaproteobacteria;Enterobacteriales;Enterobacteriaceae;Escherichia/Shigella;	Bacteria;Proteobacteria;Gammaproteobacteria;Enterobacteriales;Enterobacteriaceae;uncultured	GQ033166	97.6437	GU419595.1	98.0991
25	0	0	0	0	1	0	0	0	0	0	0	0	1	Firmicutes;Clostridia;Clostridiales;Ruminococcaceae;Ethanoligenens;	Bacteria;Firmicutes;Clostridia;Clostridiales;Ruminococcaceae;Acetanaerobacterium;Acetanaerobacterium	AY487928	81.78	AB234498.1	82.27
26	0	0	0	0	0	0	1	0	0	0	0	0	1	Firmicutes;Clostridia;Clostridiales;Ruminococcaceae;	Bacteria;Firmicutes;Clostridia;Clostridiales;Ruminococcaceae;Anaerotruncus;uncultured	DQ793417	87.28	GU107043.1	87.5424
27	0	0	0	0	0	0	1	0	0	0	0	0	1	Firmicutes;Clostridia;Clostridiales;Lachnospiraceae;	Bacteria;Firmicutes;Clostridia;Clostridiales;Lachnospiraceae;Blautia;uncultured	DQ326156	88.84	DQ326156.1	88.34
28	0	0	0	0	0	0	1	0	0	0	0	0	1	Firmicutes;Clostridia;Clostridiales;Ruminococcaceae;Faecalibacterium;	Bacteria;Firmicutes;Clostridia;Clostridiales;Ruminococcaceae;Faecalibacterium;uncultured	DQ455864	95.48	GQ175426.1	96.36
29	0	0	0	0	0	0	1	0	0	0	0	0	1	Firmicutes;Clostridia;Clostridiales;Ruminococcaceae;	Bacteria;Firmicutes;Clostridia;Clostridiales;Ruminococcaceae;uncultured;uncultured	EF402847	98.19	AM693191.2	98.19
30	0	0	0	0	0	0	1	0	0	0	0	0	1	Firmicutes;Clostridia;Clostridiales;Ruminococcaceae;	Bacteria;Firmicutes;Clostridia;Clostridiales;Ruminococcaceae;uncultured;uncultured	FJ366784	71.148	GU607022.1	85.2992
31	0	0	0	0	0	0	1	0	0	0	0	0	1	Firmicutes;Clostridia;Clostridiales;Ruminococcaceae;Lactonifactor;	Bacteria;Firmicutes;Clostridia;Clostridiales;Lachnospiraceae;Incertae	FJ366433	91.89	JF781858.1	100
32	0	0	0	0	0	0	1	0	0	0	0	0	1	Firmicutes;Clostridia;Clostridiales;	Bacteria;Firmicutes;Clostridia;Clostridiales;Ruminococcaceae;Incertae	AF376228	89.373	AF376228.1	89.373
33	0	0	0	0	0	0	1	0	0	0	0	0	1	Firmicutes;Clostridia;Clostridiales;	Bacteria;Firmicutes;Clostridia;Clostridiales;Lachnospiraceae;uncultured;uncultured	DQ456434	97.73	JF797654.1	99.55
34	0	0	0	0	0	0	1	0	0	0	0	0	1	Firmicutes;Clostridia;Clostridiales;Ruminococcaceae;Anaerotruncus;	Bacteria;Firmicutes;Clostridia;Clostridiales;Ruminococcaceae;Anaerotruncus;uncultured	FJ366425	93.67	FJ366425.1	93.64
35	0	0	0	0	0	0	1	0	0	0	0	0	1	Firmicutes;Clostridia;Clostridiales;Ruminococcaceae;Subdoligranulum;	Bacteria;Firmicutes;Clostridia;Clostridiales;Ruminococcaceae;Subdoligranulum;uncultured	EU765310	96.85	GQ179487.1	96.82
36	0	0	0	0	0	0	1	0	0	0	0	0	1	Firmicutes;Clostridia;Clostridiales;Lachnospiraceae;	Bacteria;Firmicutes;Clostridia;Clostridiales;Lachnospiraceae;uncultured;uncultured	GQ493093	66.5511	JF781643.1	88.6
37	0	0	0	0	0	0	1	0	0	0	0	0	1	Firmicutes;Clostridia;Clostridiales;Ruminococcaceae;Hydrogenoanaerobacterium;	Bacteria;Firmicutes;Clostridia;Clostridiales;Ruminococcaceae;uncultured;uncultured	AF371763	89.24	AF371763.1	88.64
38	0	0	0	0	0	0	1	0	0	0	0	0	1	Firmicutes;Clostridia;Clostridiales;Ruminococcaceae;Faecalibacterium;	Bacteria;Firmicutes;Clostridia;Clostridiales;Ruminococcaceae;uncultured;uncultured	DQ456149	95.3865	DQ456453.1	94.3838
39	0	0	0	0	0	0	1	0	0	0	0	0	1	Firmicutes;Clostridia;Clostridiales;	Bacteria;Firmicutes;Clostridia;Clostridiales;Lachnospiraceae;Roseburia;uncultured	DQ455879	97.29	GU171115.1	97.74
40	0	0	0	0	0	0	1	0	0	0	0	0	1	Unclassified	Bacteria;Firmicutes;Clostridia;Clostridiales;Lachnospiraceae;Roseburia;uncultured	DQ455879	96.82	GU171115.1	97.27
41	0	0	0	0	0	0	1	0	0	0	0	0	1	Bacteroidetes;Bacteroidia;Bacteroidales;Bacteroidaceae;Bacteroides;	Bacteria;Bacteroidetes;Bacteroidia;Bacteroidales;Bacteroidaceae;Bacteroides;uncultured	EU761918	97.32	FJ512746.1	97.32
42	0	0	0	0	0	0	1	0	0	0	0	0	1	Firmicutes;Clostridia;Clostridiales;Lachnospiraceae;	Bacteria;Firmicutes;Clostridia;Clostridiales;Ruminococcaceae;uncultured;uncultured	GQ871739	96.82	AB075651.1	97.73
43	0	0	0	0	0	0	0	0	1	0	0	0	1	Firmicutes;Clostridia;Clostridiales;Ruminococcaceae;Butyricicoccus;	Bacteria;Firmicutes;Clostridia;Clostridiales;Ruminococcaceae;Incertae	EU728715	88.44	JF781689.1	95.91
44	0	0	0	0	0	0	0	0	1	0	0	0	1	Firmicutes;Clostridia;Clostridiales;Ruminococcaceae;	Bacteria;Firmicutes;Clostridia;Clostridiales;Ruminococcaceae;Subdoligranulum;uncultured	FJ440072	92.27	FJ390766.1	95
45	0	0	0	0	0	0	0	0	1	0	0	0	1	Unclassified	Bacteria;Tenericutes;Mollicutes;RF9;uncultured	AY916186	90.09	GU611738.1	89.2032
46	0	0	0	0	0	0	0	0	0	0	1	0	1	Firmicutes;Clostridia;Clostridiales;	Bacteria;Firmicutes;Clostridia;Clostridiales;Lachnospiraceae;uncultured;uncultured	EU503696	92.27	JF797743.1	83.7468
47	0	0	0	0	0	0	0	0	0	0	1	0	1	Unclassified	Bacteria;Firmicutes;Clostridia;Clostridiales;Ruminococcaceae;uncultured;uncultured	DQ456218	96.83	JF797947.1	96.38
48	0	0	0	0	0	0	0	0	0	0	1	0	1	Firmicutes;Clostridia;Clostridiales;	Bacteria;Firmicutes;Clostridia;Clostridiales;Lachnospiraceae;uncultured;uncultured	EF025253	97.29	EF025253.1	97.29
49	0	0	0	0	0	0	0	0	0	0	1	0	1	Firmicutes;Bacilli;Lactobacillales;Lactobacillaceae;Lactobacillus;	Bacteria;Firmicutes;Bacilli;Lactobacillales;Lactobacillaceae;Lactobacillus;Lactobacillus	EU394679	97.75	GU620613.1	97.74
51	0	0	0	0	0	0	0	0	0	0	1	0	1	Unclassified	Bacteria;Firmicutes;Clostridia;Clostridiales;Ruminococcaceae;Subdoligranulum;uncultured	AF376216	80.2148	HQ716190.1	90.95
52	0	0	0	0	0	0	0	0	0	0	1	0	1	Firmicutes;Clostridia;Clostridiales;IncertaeSedisXIII;	Bacteria;Firmicutes;Clostridia;Clostridiales;Family	DQ800752	93.27	DQ800752.1	93.21
53	0	0	0	0	0	0	0	0	0	0	1	0	1	Bacteroidetes;Bacteroidia;Bacteroidales;Bacteroidaceae;Bacteroides;	Bacteria;Bacteroidetes;Bacteroidia;Bacteroidales;Bacteroidaceae;Bacteroides;uncultured	GQ448328	97.31	JF781822.1	97.31
54	0	0	0	0	0	0	0	0	0	0	1	0	1	Firmicutes;Clostridia;Clostridiales;	Bacteria;Firmicutes;Clostridia;Clostridiales;Lachnospiraceae;uncultured;uncultured	DQ793542	93.78	DQ793542.1	93.27
55	0	0	0	0	0	0	0	0	0	0	1	0	1	Firmicutes;Clostridia;Clostridiales;Ruminococcaceae;Faecalibacterium;	Bacteria;Firmicutes;Clostridia;Clostridiales;Ruminococcaceae;Faecalibacterium;uncultured	DQ456040	95.96	DQ456040.1	95.96
56	0	0	0	0	0	0	0	0	0	0	1	0	1	Firmicutes;Clostridia;	Bacteria;Firmicutes;Clostridia;Clostridiales;Lachnospiraceae;uncultured;uncultured	AM277985	98.64	AM277985.2	98.64
57	0	0	0	0	0	0	0	0	0	0	1	0	1	Firmicutes;Clostridia;Clostridiales;	Bacteria;Firmicutes;Clostridia;Clostridiales;Lachnospiraceae;uncultured;uncultured	FJ367867	99.55	AM279098.1	100
58	0	0	0	0	0	0	0	0	0	0	1	0	1	Firmicutes;Clostridia;Clostridiales;	Bacteria;Firmicutes;Clostridia;Clostridiales;Ruminococcaceae;uncultured;uncultured	DQ800572	88.6	DQ800877.1	89.55
59	0	0	0	0	0	0	0	0	0	0	1	0	1	Firmicutes;Clostridia;Clostridiales;	Bacteria;Firmicutes;Clostridia;Clostridiales;Ruminococcaceae;Incertae	AY916351	89.4663	FJ366162.1	98.0892
60	0	0	0	0	0	0	0	0	0	0	1	0	1	Lentisphaerae;Lentisphaeria;Victivallales;Victivallaceae;Victivallis;	Bacteria;Lentisphaerae;Lentisphaeria;Victivallales;Victivallaceae;Victivallis;Victivallis	ABDE02000010	99.55	NR_027565.1	99.09
61	0	1	0	0	0	0	0	0	0	0	0	0	1	Firmicutes;Clostridia;Clostridiales;	Bacteria;Firmicutes;Clostridia;Clostridiales;Ruminococcaceae;Incertae	EU622687	79.13	EU622687.1	77.23
62	0	1	0	0	0	0	0	0	0	0	0	0	1	Firmicutes;Clostridia;Clostridiales;	Bacteria;Firmicutes;Clostridia;Clostridiales;Lachnospiraceae;uncultured;uncultured	DQ057368	94.57	DQ057368.1	94.55
63	0	1	0	0	0	0	0	0	0	0	0	0	1	Unclassified	Bacteria;Tenericutes;Mollicutes;RF9;uncultured	EU844544	90.54	GU956671.1	90.3672
65	0	0	0	1	0	0	0	0	0	0	0	0	1	Firmicutes;Clostridia;Clostridiales;Ruminococcaceae;Acetanaerobacterium;	Bacteria;Firmicutes;Clostridia;Clostridiales;Ruminococcaceae;uncultured;uncultured	EF071169	98	GU171009.1	99.55
66	0	0	0	1	0	0	0	0	0	0	0	0	1	Firmicutes;Clostridia;Clostridiales;	Bacteria;Firmicutes;Clostridia;Clostridiales;Lachnospiraceae;uncultured;uncultured	EF445166	89.0505	HM124115.1	89.8758
67	0	0	0	1	0	0	0	0	0	0	0	0	1	Firmicutes;Clostridia;Clostridiales;Ruminococcaceae;Lactonifactor;	Bacteria;Firmicutes;Clostridia;Clostridiales;Lachnospiraceae;Blautia;uncultured	EU778837	92.83	EU778837.1	92.76
68	0	0	0	1	0	0	0	0	0	0	0	0	1	Firmicutes;Clostridia;Clostridiales;	Bacteria;Firmicutes;Clostridia;Clostridiales;Lachnospiraceae;uncultured;uncultured	AY984870	85.5673	AB064712.1	85.455
69	0	0	0	1	0	0	0	0	0	0	0	0	1	Firmicutes;Clostridia;Clostridiales;Ruminococcaceae;Faecalibacterium;	Bacteria;Firmicutes;Clostridia;Clostridiales;Ruminococcaceae;Faecalibacterium;uncultured	GQ175391	95.2952	JF797887.1	96.82
70	0	0	0	1	0	0	0	0	0	0	0	0	1	Firmicutes;Clostridia;Clostridiales;Lachnospiraceae;Roseburia;	Bacteria;Firmicutes;Clostridia;Clostridiales;Lachnospiraceae;uncultured;uncultured	DQ904718	90.4068	JF797770.1	95.45
71	0	0	0	1	0	0	0	0	0	0	0	0	1	Firmicutes;Clostridia;Clostridiales;Veillonellaceae;	Bacteria;Tenericutes;Mollicutes;RF9;uncultured	DQ806767	68.642	DQ806767.1	68.642
72	0	0	0	1	0	0	0	0	0	0	0	0	1	Firmicutes;Bacilli;Lactobacillales;Lactobacillaceae;Lactobacillus;	Bacteria;Firmicutes;Bacilli;Lactobacillales;Lactobacillaceae;Lactobacillus;Lactobacillus	AB425929	100	AB559681.1	100
73	0	0	0	1	0	0	0	0	0	0	0	0	1	Firmicutes;Clostridia;Clostridiales;	Bacteria;Firmicutes;Clostridia;Clostridiales;Ruminococcaceae;Anaerotruncus;uncultured	GQ175418	97.31	GQ175418.1	97.31
74	0	0	0	0	0	1	0	0	0	0	0	0	1	Firmicutes;Clostridia;Clostridiales;	Bacteria;Firmicutes;Clostridia;Clostridiales;Lachnospiraceae;uncultured;uncultured	FJ366048	94.9311	FJ365156.1	96.36
75	0	0	0	0	0	1	0	0	0	0	0	0	1	Firmicutes;Clostridia;Clostridiales;Eubacteriaceae;Anaerofustis;	Bacteria;Firmicutes;Clostridia;Clostridiales;Lachnospiraceae;Incertae	EF025265	68.715	JF651244.1	87.84
76	0	0	0	0	0	1	0	0	0	0	0	0	1	Unclassified	Bacteria;Firmicutes;Clostridia;Clostridiales;Ruminococcaceae;Faecalibacterium;uncultured	DQ342331	96.82	JF781902.1	97.27
77	0	0	0	0	0	1	0	0	0	0	0	0	1	Firmicutes;Clostridia;Clostridiales;Ruminococcaceae;Lactonifactor;	Bacteria;Firmicutes;Clostridia;Clostridiales;Lachnospiraceae;Roseburia;uncultured	DQ325602	89.09	DQ325602.1	88.64
78	0	0	0	0	0	1	0	0	0	0	0	0	1	Firmicutes;Clostridia;Clostridiales;	Bacteria;Firmicutes;Clostridia;Clostridiales;Ruminococcaceae;Incertae	DQ794713	93.5748	AF376454.1	90
79	0	0	0	0	0	0	0	1	0	0	0	0	1	Firmicutes;Clostridia;Clostridiales;Ruminococcaceae;	Bacteria;Firmicutes;Clostridia;Clostridiales;Lachnospiraceae;Incertae	DQ802594	91.07	DQ802594.1	90.5
80	0	0	0	0	0	0	0	1	0	0	0	0	1	Firmicutes;Clostridia;Clostridiales;Eubacteriaceae;Eubacterium;	Bacteria;Firmicutes;Clostridia;Clostridiales;Ruminococcaceae;Incertae	DQ057387	95.91	JF797753.1	100
82	0	0	0	0	0	0	0	1	0	0	0	0	1	Firmicutes;Clostridia;Clostridiales;Ruminococcaceae;	Bacteria;Firmicutes;Clostridia;Clostridiales;Ruminococcaceae;Anaerotruncus;uncultured	EU472229	95.91	GU104867.1	100
83	0	0	0	0	0	0	0	1	0	0	0	0	1	Firmicutes;Clostridia;Clostridiales;Ruminococcaceae;Faecalibacterium;	Bacteria;Firmicutes;Clostridia;Clostridiales;Lachnospiraceae;Roseburia;uncultured	DQ325602	92.73	GU627604.1	94.12
84	0	0	0	0	0	0	0	1	0	0	0	0	1	Firmicutes;Clostridia;Clostridiales;	Bacteria;Firmicutes;Clostridia;Clostridiales;Ruminococcaceae;Ruminococcus;uncultured	EU771150	88.29	GQ179102.1	97.27
85	0	0	0	0	0	0	0	1	0	0	0	0	1	Firmicutes;Clostridia;Clostridiales;Ruminococcaceae;Acetanaerobacterium;	Bacteria;Firmicutes;Clostridia;Clostridiales;Ruminococcaceae;Anaerotruncus;uncultured	EF445160	86.16	GU607876.1	85.27
86	0	0	0	0	0	0	0	1	0	0	0	0	1	Firmicutes;Clostridia;Clostridiales;Ruminococcaceae;Faecalibacterium;	Bacteria;Firmicutes;Clostridia;Clostridiales;Ruminococcaceae;Anaerotruncus;uncultured	GQ175402	68	GU619653.1	88.24
87	0	0	0	0	0	0	0	0	0	1	0	0	1	Firmicutes;Clostridia;	Bacteria;Firmicutes;Clostridia;Clostridiales;Lachnospiraceae;uncultured;uncultured	FJ367045	92.34	JF797927.1	92.31
88	0	0	0	0	0	0	0	0	0	1	0	0	1	Firmicutes;Clostridia;Clostridiales;Veillonellaceae;Megamonas;	Bacteria;Firmicutes;Clostridia;Clostridiales;Veillonellaceae;Megamonas;uncultured	FM873295	67	HQ505855.1	67
89	0	0	0	0	0	0	0	0	0	1	0	0	1	Firmicutes;Clostridia;Clostridiales;	Bacteria;Firmicutes;Clostridia;Clostridiales;Lachnospiraceae;uncultured;uncultured	DQ105662	90.54	GU630072.1	93.64
90	0	0	0	0	0	0	0	0	0	0	0	1	1	Firmicutes;Clostridia;Clostridiales;Lachnospiraceae;Syntrophococcus;	Bacteria;Firmicutes;Clostridia;Clostridiales;Lachnospiraceae;Incertae	GQ175482	95.91	JF797859.1	97.27
91	0	0	0	0	0	0	0	0	0	0	0	1	1	Firmicutes;Clostridia;Clostridiales;Ruminococcaceae;	Bacteria;Firmicutes;Clostridia;Clostridiales;Ruminococcaceae;Incertae	EF400739	99.09	JF797957.1	99.55
92	0	0	0	0	0	0	0	0	0	0	0	1	1	Firmicutes;Clostridia;Clostridiales;Ruminococcaceae;	Bacteria;Firmicutes;Clostridia;Clostridiales;Ruminococcaceae;uncultured;uncultured	DQ342334	94.09	AM278858.1	94.09
93	0	0	0	0	0	0	0	0	0	0	0	1	1	Firmicutes;Clostridia;Clostridiales;	Bacteria;Firmicutes;Clostridia;Clostridiales;Ruminococcaceae;uncultured;uncultured	DQ800572	69.097	DQ800877.1	90.35
94	0	0	0	0	0	0	0	0	0	0	0	1	1	Firmicutes;Clostridia;Clostridiales;Ruminococcaceae;Anaerotruncus;	Bacteria;Firmicutes;Clostridia;Clostridiales;Ruminococcaceae;uncultured	GQ491134	92.44	JF782001.1	99.55
95	0	0	0	0	0	0	0	0	0	0	0	1	1	Firmicutes;	Bacteria;Firmicutes;Clostridia;Clostridiales;Ruminococcaceae;Anaerotruncus;uncultured	GQ175418	68.635	JF797952.1	68.642
96	0	0	0	0	0	0	0	0	0	0	0	1	1	Firmicutes;Clostridia;Clostridiales;Ruminococcaceae;	Bacteria;Firmicutes;Clostridia;Clostridiales;Ruminococcaceae;Anaerotruncus;uncultured	AF376223	86.9414	JF797751.1	94.59
97	0	0	0	0	0	0	0	0	0	0	0	1	1	Firmicutes;Clostridia;Clostridiales;	Bacteria;Firmicutes;Clostridia;Clostridiales;Ruminococcaceae;Incertae	FJ880290	89.73	JF608831.1	91.36
98	0	0	0	0	0	0	0	0	0	0	0	1	1	Firmicutes;Clostridia;Clostridiales;	Bacteria;Firmicutes;Clostridia;Clostridiales;Lachnospiraceae;Catabacter;uncultured	EU779320	98.5446	JF161947.1	98.5446
99	0	0	0	0	0	0	0	0	0	0	0	1	1	Firmicutes;Clostridia;Clostridiales;	Bacteria;Firmicutes;Clostridia;Clostridiales;Lachnospiraceae;Roseburia;uncultured	DQ455879	96.36	GU171241.1	97.27
100	0	0	0	0	0	0	0	0	1	0	0	0	1	Firmicutes;Clostridia;Clostridiales;Ruminococcaceae;Faecalibacterium;	Bacteria;Firmicutes;Clostridia;Clostridiales;Ruminococcaceae;Faecalibacterium;uncultured	DQ456457	97.0886	JF781694.1	98.63
101	0	0	0	0	0	0	0	0	1	0	0	0	1	Firmicutes;Clostridia;Clostridiales;	Bacteria;Firmicutes;Clostridia;Clostridiales;Ruminococcaceae;Incertae	EU475358	97.26	GU959476.1	97.72
102	0	1	0	0	0	0	0	0	0	0	0	0	1	Firmicutes;Clostridia;Clostridiales;Ruminococcaceae;	Bacteria;Firmicutes;Clostridia;Clostridiales;Ruminococcaceae;uncultured;uncultured	EF434364	91.56	GU959473.1	93.69
103	0	0	0	0	0	0	0	1	0	0	0	0	1	Unclassified	Bacteria;Firmicutes;Clostridia;Clostridiales;Ruminococcaceae;uncultured;uncultured	DQ456218	94.57	GU616103.1	95.89
104	0	0	0	0	0	0	0	0	0	1	0	0	1	Firmicutes;Clostridia;Clostridiales;Lachnospiraceae;	Bacteria;Firmicutes;Clostridia;Clostridiales;Ruminococcaceae;uncultured;uncultured	DQ455899	96.83	DQ455899.1	96.38
105	1	0	0	0	0	0	0	0	0	0	0	0	1	Firmicutes;Clostridia;Clostridiales;	Bacteria;Firmicutes;Clostridia;Clostridiales;Ruminococcaceae;uncultured;uncultured	GQ175520	96.1772	GU171023.1	96.1674
107	0	0	0	0	0	0	0	0	1	0	0	0	1	Firmicutes;Clostridia;Clostridiales;Ruminococcaceae;Oscillibacter;	Bacteria;Firmicutes;Clostridia;Clostridiales;Ruminococcaceae;uncultured;uncultured	GU304152	88.886	GU634538.1	97
108	0	0	0	0	0	0	0	0	0	0	1	0	1	Firmicutes;Clostridia;Clostridiales;Ruminococcaceae;	Bacteria;Firmicutes;Clostridia;Clostridiales;Ruminococcaceae;Incertae	FJ368283	68.635	JF797949.1	86.02
109	0	1	0	0	0	0	0	0	0	0	0	0	1	Firmicutes;Clostridia;Clostridiales;Lachnospiraceae;	Bacteria;Firmicutes;Clostridia;Clostridiales;Lachnospiraceae;Incertae	EU009813	98.19	EU009813.1	98.19
110	0	0	0	1	0	0	0	0	0	0	0	0	1	Firmicutes;Clostridia;Clostridiales;Ruminococcaceae;Lactonifactor;	Bacteria;Firmicutes;Clostridia;Clostridiales;Ruminococcaceae;uncultured;uncultured	DQ456465	95.48	JF797848.1	97.71
111	0	0	0	1	0	0	0	0	0	0	0	0	1	Firmicutes;Clostridia;Clostridiales;Ruminococcaceae;	Bacteria;Firmicutes;Clostridia;Clostridiales;Ruminococcaceae;Incertae	FJ881068	89.8326	GU170991.1	90.91
112	0	0	0	0	0	0	0	1	0	0	0	0	1	Bacteroidetes;	Bacteria;Firmicutes;Clostridia;Clostridiales;Lachnospiraceae;Blautia;uncultured	GQ871710	58.5536	GU605739.1	84.68
113	0	0	0	0	0	0	1	0	0	0	0	0	1	Firmicutes;Clostridia;Clostridiales;Ruminococcaceae;Oscillibacter;	Bacteria;Firmicutes;Clostridia;Clostridiales;Ruminococcaceae;uncultured;uncultured	EF402279	88.5198	GU170991.1	93.58
114	0	0	0	0	0	0	0	0	1	0	0	0	1	Firmicutes;Clostridia;Clostridiales;Ruminococcaceae;Lactonifactor;	Bacteria;Firmicutes;Clostridia;Clostridiales;Lachnospiraceae;uncultured;uncultured	EF025241	87.72	GU630072.1	92.63
115	0	0	0	0	0	0	0	0	1	0	0	0	1	Unclassified	Bacteria;Firmicutes;Clostridia;Clostridiales;Ruminococcaceae;uncultured;uncultured	FJ365262	97.0886	JF798198.1	98
116	0	1	0	0	0	0	0	0	0	0	0	0	1	Firmicutes;Clostridia;Clostridiales;	Bacteria;Firmicutes;Clostridia;Clostridiales;Ruminococcaceae;Faecalibacterium;uncultured	DQ456363	96.77	JF797932.1	98.16
117	0	0	0	1	0	0	0	0	0	0	0	0	1	Firmicutes;Clostridia;	Bacteria;Firmicutes;Clostridia;Clostridiales;Ruminococcaceae;uncultured;uncultured	DQ823984	90.95	JF781629.1	100
118	0	0	0	0	0	1	0	0	0	0	0	0	1	Firmicutes;Clostridia;Clostridiales;	Bacteria;Firmicutes;Clostridia;Clostridiales;Lachnospiraceae;uncultured;uncultured	FJ366013	96.31	AB080879.1	95.697
119	0	0	0	0	0	0	0	0	0	0	0	1	1	Firmicutes;Clostridia;	Bacteria;Firmicutes;Clostridia;Clostridiales;Ruminococcaceae;Incertae	DQ455875	94.93	DQ456429.1	94.93
121	0	0	0	0	0	0	1	0	0	0	0	0	1	Firmicutes;Clostridia;Clostridiales;	Bacteria;Firmicutes;Clostridia;Clostridiales;Lachnospiraceae;Coprococcus;uncultured	EF025273	94.7758	JF797932.1	98.15
122	0	0	0	0	0	0	1	0	0	0	0	0	1	Firmicutes;Clostridia;Clostridiales;	Bacteria;Firmicutes;Clostridia;Clostridiales;Ruminococcaceae;uncultured;uncultured	DQ455959	92.07	DQ455959.1	92.6182
124	0	0	0	0	0	0	0	0	1	0	0	0	1	Firmicutes;Clostridia;Clostridiales;Ruminococcaceae;	Bacteria;Firmicutes;Clostridia;Clostridiales;Ruminococcaceae;uncultured;uncultured	FJ365996	94.06	JF226672.1	93.98
125	0	0	0	0	0	0	0	1	0	0	0	0	1	Firmicutes;Clostridia;Clostridiales;Ruminococcaceae;Hydrogenoanaerobacterium;	Bacteria;Firmicutes;Clostridia;Clostridiales;Ruminococcaceae;uncultured;uncultured	AF371763	89.719	AF371763.1	91.2
126	0	0	0	0	0	0	0	1	0	0	0	0	1	Firmicutes;Clostridia;Clostridiales;Ruminococcaceae;	Bacteria;Firmicutes;Clostridia;Clostridiales;Ruminococcaceae;Subdoligranulum;uncultured	FJ440072	94.95	FJ390766.1	96.35
127	0	0	1	0	0	0	0	0	0	0	0	0	1	Firmicutes;Clostridia;Clostridiales;Lachnospiraceae;	Bacteria;Firmicutes;Clostridia;Clostridiales;Ruminococcaceae;uncultured;uncultured	DQ455899	96.35	DQ455899.1	95.83
128	0	0	0	0	0	0	0	0	0	0	1	0	1	Unclassified	Bacteria;Tenericutes;Mollicutes;RF9;uncultured	GQ448417	92.13	GQ448417.1	92.09
129	0	0	0	0	0	0	0	0	0	0	1	0	1	Firmicutes;Clostridia;Clostridiales;	Bacteria;Firmicutes;Clostridia;Clostridiales;Ruminococcaceae;Incertae	DQ456395	97.24	JF797951.1	97.24
130	0	0	0	0	0	0	0	0	0	0	1	0	1	Bacteroidetes;	Bacteria;Firmicutes;Bacilli;Lactobacillales;Lactobacillaceae;Lactobacillus;Lactobacillus	DQ132893	63.072	AB626079.1	83.54
131	0	1	0	0	0	0	0	0	0	0	0	0	1	Firmicutes;Clostridia;Clostridiales;Ruminococcaceae;Lactonifactor;	Bacteria;Firmicutes;Clostridia;Clostridiales;Lachnospiraceae;Blautia;uncultured	DQ808822	91.2	GU602853.1	87.7656
132	0	0	0	0	0	0	1	0	0	0	0	0	1	Firmicutes;Clostridia;Clostridiales;Lachnospiraceae;	Bacteria;Firmicutes;Clostridia;Clostridiales;Lachnospiraceae;Incertae	EU009784	95.33	EU009784.1	95.33
133	0	0	0	0	0	0	1	0	0	0	0	0	1	Firmicutes;Clostridia;Clostridiales;	Bacteria;Firmicutes;Clostridia;Clostridiales;Lachnospiraceae;Incertae	FJ366437	96.73	JF181803.1	96.73
134	0	0	0	0	0	0	0	0	0	0	1	0	1	Unclassified	Bacteria;Firmicutes;Erysipelotrichi;Erysipelotrichales;Erysipelotrichaceae;uncultured	AM405127	69.375	JN021848.1	72
135	0	0	0	0	0	0	0	0	0	0	1	0	1	Firmicutes;Clostridia;Clostridiales;Ruminococcaceae;Oscillibacter;	Bacteria;Firmicutes;Clostridia;Clostridiales;Ruminococcaceae;uncultured;uncultured	DQ456371	96.73	JF798008.1	97.2
136	0	0	0	0	0	0	0	0	0	0	0	1	1	Firmicutes;Bacilli;Lactobacillales;Lactobacillaceae;Lactobacillus;	Bacteria;Firmicutes;Bacilli;Lactobacillales;Lactobacillaceae;Lactobacillus;Lactobacillus	EU394679	98.6	CP002844.1	98.6
137	0	0	0	0	0	0	0	0	1	0	0	0	1	Firmicutes;Clostridia;	Bacteria;Firmicutes;Clostridia;Clostridiales;Ruminococcaceae;Incertae	DQ455875	95.7132	JF781892.1	97.119
138	0	0	0	0	0	0	0	0	0	1	0	0	1	Bacteroidetes;Bacteroidia;Bacteroidales;Bacteroidaceae;Bacteroides;	Bacteria;Bacteroidetes;Bacteroidia;Bacteroidales;Bacteroidaceae;Bacteroides;uncultured	EU763651	76.6038	EU767017.1	92.34
139	0	0	1	0	0	0	0	0	0	0	0	0	1	Firmicutes;Clostridia;Clostridiales;	Bacteria;Firmicutes;Clostridia;Clostridiales;Ruminococcaceae;Incertae	DQ455875	95.28	JF781892.1	96.7
140	0	0	0	0	1	0	0	0	0	0	0	0	1	Bacteroidetes;	Bacteria;Firmicutes;Bacilli;Lactobacillales;Lactobacillaceae;Lactobacillus;uncultured	EU454546	61.5888	HQ320565.1	63.6438
141	0	0	0	0	1	0	0	0	0	0	0	0	1	Firmicutes;Clostridia;Clostridiales;Ruminococcaceae;	Bacteria;Firmicutes;Clostridia;Clostridiales;Ruminococcaceae;uncultured;uncultured	FJ879297	85.177	FJ879297.1	85.12
142	0	0	0	0	0	0	0	0	0	0	1	0	1	Firmicutes;Clostridia;Clostridiales;Lachnospiraceae;	Bacteria;Firmicutes;Clostridia;Clostridiales;Lachnospiraceae;Coprococcus;uncultured	EF025273	97.17	EF025273.1	97.17
144	0	0	0	0	0	0	0	0	0	0	1	0	1	Unclassified	Bacteria;Firmicutes;Clostridia;Clostridiales;Ruminococcaceae;uncultured;uncultured	GQ175520	96.67	JN021793.1	97.62
145	0	0	0	0	0	0	0	1	0	0	0	0	1	Firmicutes;	Bacteria;Firmicutes;Clostridia;Clostridiales;Ruminococcaceae;uncultured;uncultured	EU469766	85.51	GU621767.1	84.36
146	0	0	0	0	1	0	0	0	0	0	0	0	1	Firmicutes;Clostridia;Clostridiales;	Bacteria;Firmicutes;Clostridia;Clostridiales;Ruminococcaceae;Incertae	DQ807465	95.26	DQ456429.1	96.17
147	0	0	0	1	0	0	0	0	0	0	0	0	1	Firmicutes;Erysipelotrichi;Erysipelotrichales;Erysipelotrichaceae;Coprobacillus;	Bacteria;Firmicutes;Erysipelotrichi;Erysipelotrichales;Erysipelotrichaceae;Incertae	GQ493427	83.5296	GU179917.1	83.5296
148	1	0	0	0	0	0	0	0	0	0	0	0	1	Firmicutes;Clostridia;Clostridiales;Ruminococcaceae;	Bacteria;Firmicutes;Clostridia;Clostridiales;Ruminococcaceae;uncultured;uncultured	EU766105	91.87	EU766105.1	91.83
150	0	0	0	0	0	0	0	0	0	0	1	0	1	Firmicutes;Clostridia;Clostridiales;	Bacteria;Firmicutes;Clostridia;Clostridiales;Lachnospiraceae;Incertae	EF406614	89.25	AB626949.1	90.43
153	0	0	0	0	0	0	0	0	0	0	1	0	1	Firmicutes;Clostridia;Clostridiales;	Bacteria;Firmicutes;Clostridia;Clostridiales;Lachnospiraceae;Coprococcus;uncultured	EF025273	95.69	JF797932.1	97.61
154	0	0	0	0	0	0	0	0	1	0	0	0	1	Firmicutes;Clostridia;Clostridiales;	Bacteria;Firmicutes;Clostridia;Clostridiales;Ruminococcaceae;Incertae	AY916332	94.66	JF797789.1	96.1
155	0	0	1	0	0	0	0	0	0	0	0	0	1	Unclassified	Bacteria;Firmicutes;Erysipelotrichi;Erysipelotrichales;Erysipelotrichaceae;Incertae	GQ897002	95.19	JF781604.1	95.17
