# Supplementary material for: High-Throughput Sequencing of 16S rRNA Gene Amplicons: Effects of Extraction Procedure, Primer Length and Annealing Temperature
Source: PLoS One. 2012 May 29;7(5):e38094. doi: 10.1371/journal.pone.0038094 (PMC3362549; doi:10.1371/journal.pone.0038094)
Supplement: Table S4 — The number of reads in each OTU obtained from each extraction procedure and their assignment using the RDP classifier and the closest BLAST match from the SILVA and NCBI nr databases. (XLSX) [file pone.0038094.s004.xlsx]

## Sheet: otu_table
	Extraction Procedure								blast to Silva database			blast to genbank nr
#OTU ID	Control	Control	Frozen	Frozen	Frozen/Bead beaten	Frozen/Bead beaten	total reads	rdp classification (50% bootstrao cutoff)	Silva data base match	accession	% identity	accession	% identitiy
423	488	797	1019	1319	793	1125	5541	Firmicutes;Clostridia;Clostridiales;Veillonellaceae;Megamonas;	Bacteria;Firmicutes;Clostridia;Clostridiales;Veillonellaceae;Megamonas;uncultured	FM873295	97.74	HM830492.1	100
518	71	87	156	195	272	252	1033	Firmicutes;Clostridia;Clostridiales;Ruminococcaceae;Faecalibacterium;	Bacteria;Firmicutes;Clostridia;Clostridiales;Ruminococcaceae;Faecalibacterium;uncultured	GQ175484	99.55	JF781853.1	100
548	90	127	235	247	93	162	954	Firmicutes;Clostridia;Clostridiales;Lachnospiraceae;	Bacteria;Firmicutes;Clostridia;Clostridiales;Lachnospiraceae;Coprococcus;uncultured	EF025273	100	EF025273.1	100
239	130	261	113	174	75	109	862	Bacteroidetes;Bacteroidia;Bacteroidales;Rikenellaceae;Alistipes;	Bacteria;Bacteroidetes;Bacteroidia;Bacteroidales;Rikenellaceae;Alistipes;uncultured	DQ456324	100	JF797956.1	100
204	93	213	92	157	91	91	737	Bacteroidetes;Bacteroidia;Bacteroidales;Bacteroidaceae;Bacteroides;	Bacteria;Bacteroidetes;Bacteroidia;Bacteroidales;Bacteroidaceae;Bacteroides;uncultured	GQ079272	100	GU132132.2	100
181	83	158	86	84	56	99	566	Bacteroidetes;Bacteroidia;Bacteroidales;Bacteroidaceae;Bacteroides;	Bacteria;Bacteroidetes;Bacteroidia;Bacteroidales;Bacteroidaceae;Bacteroides;uncultured	GQ493796	100	JF163228.1	100
533	61	103	79	98	59	99	499	Unclassified	Bacteria;Tenericutes;Mollicutes;RF9;uncultured	FJ440078	98.64	FJ440078.1	98.64
190	92	111	80	103	33	62	481	Firmicutes;Clostridia;	Bacteria;Firmicutes;Clostridia;Clostridiales;Lachnospiraceae;uncultured;uncultured	GQ448104	85.65	JF645059.1	86.88
490	76	114	89	76	30	45	430	Firmicutes;Clostridia;Clostridiales;Lachnospiraceae;	Bacteria;Firmicutes;Clostridia;Clostridiales;Lachnospiraceae;uncultured;uncultured	EF025253	99.55	JF781730.1	99.55
479	68	70	74	83	36	45	376	Firmicutes;Clostridia;Clostridiales;Veillonellaceae;Allisonella;	Bacteria;Firmicutes;Clostridia;Clostridiales;Veillonellaceae;uncultured;uncultured	EU009858	99.09	FJ390676.1	99
538	56	96	51	58	28	69	358	Bacteroidetes;Bacteroidia;Bacteroidales;Porphyromonadaceae;Butyricimonas;	Bacteria;Bacteroidetes;Bacteroidia;Bacteroidales;Porphyromonadaceae;Butyricimonas;Bacteroidetes	AY538684	100	FJ507266.1	100
188	41	41	94	66	44	46	332	Firmicutes;Clostridia;Clostridiales;Ruminococcaceae;Oscillibacter;	Bacteria;Firmicutes;Clostridia;Clostridiales;Ruminococcaceae;uncultured;uncultured	DQ456371	99.09	JF798050.1	100
556	62	59	51	64	40	43	319	Firmicutes;Clostridia;Clostridiales;	Bacteria;Firmicutes;Clostridia;Clostridiales;Ruminococcaceae;Incertae	FJ368173	100	JF797860.1	100
435	60	78	58	48	27	39	310	Bacteroidetes;Bacteroidia;Bacteroidales;	Bacteria;Bacteroidetes;Bacteroidia;Bacteroidales;Porphyromonadaceae;Barnesiella;uncultured	EU794219	76.208	JN021920.1	99.55
547	40	39	76	95	16	24	290	Firmicutes;Clostridia;Clostridiales;	Bacteria;Firmicutes;Clostridia;Clostridiales;Lachnospiraceae;uncultured;uncultured	DQ014990	89.82	AB075657.1	100
193	55	55	41	52	26	50	279	Unclassified	Bacteria;Firmicutes;Clostridia;Clostridiales;Lachnospiraceae;uncultured;uncultured	DQ456076	100	DQ456076.1	100
461	14	29	44	45	59	86	277	Firmicutes;Clostridia;Clostridiales;Ruminococcaceae;	Bacteria;Firmicutes;Clostridia;Clostridiales;Lachnospiraceae;Roseburia;uncultured	DQ455879	99.55	GU171115.1	99
568	57	55	46	42	39	33	272	Firmicutes;Clostridia;Clostridiales;Ruminococcaceae;Subdoligranulum;	Bacteria;Firmicutes;Clostridia;Clostridiales;Ruminococcaceae;Subdoligranulum;uncultured	GQ175370	93.72	JF797861.1	99.55
460	25	34	26	28	69	78	260	Firmicutes;Bacilli;Lactobacillales;Lactobacillaceae;Lactobacillus;	Bacteria;Firmicutes;Bacilli;Lactobacillales;Lactobacillaceae;Lactobacillus;uncultured	GQ008067	100	AB637331.1	100
498	38	65	34	55	27	30	249	Firmicutes;Clostridia;Clostridiales;Lachnospiraceae;	Bacteria;Firmicutes;Clostridia;Clostridiales;Lachnospiraceae;uncultured;uncultured	DQ057368	95.93	DQ057368.1	95.91
536	25	18	88	61	35	22	249	Firmicutes;Clostridia;Clostridiales;Ruminococcaceae;Lactonifactor;	Bacteria;Firmicutes;Clostridia;Clostridiales;Lachnospiraceae;Coprococcus;uncultured	EF025273	96.33	AB075654.1	99.54
186	56	51	32	43	27	38	247	Firmicutes;Clostridia;	Bacteria;Firmicutes;Clostridia;Clostridiales;Lachnospiraceae;uncultured;uncultured	GQ175414	100	JF782038.1	100
543	38	57	34	50	22	43	244	Firmicutes;Clostridia;Clostridiales;Ruminococcaceae;	Bacteria;Firmicutes;Clostridia;Clostridiales;Ruminococcaceae;uncultured;uncultured	EU775146	89.67	EU775146.1	88.21
565	34	50	45	49	19	36	233	Firmicutes;Clostridia;Clostridiales;Ruminococcaceae;Oscillibacter;	Bacteria;Firmicutes;Clostridia;Clostridiales;Ruminococcaceae;uncultured;uncultured	EF025275	99.55	JF797844.1	100
189	27	56	43	45	20	37	228	Unclassified	Bacteria;Firmicutes;Clostridia;Clostridiales;Ruminococcaceae;uncultured;uncultured	EU009766	95.45	JF781781.1	94.9311
492	21	50	54	47	24	21	217	Firmicutes;Clostridia;Clostridiales;Ruminococcaceae;Lactonifactor;	Bacteria;Firmicutes;Clostridia;Clostridiales;Lachnospiraceae;uncultured;uncultured	FJ366976	99.55	GU170979.1	100
185	21	62	18	52	19	23	195	Bacteroidetes;Bacteroidia;Bacteroidales;Rikenellaceae;Rikenella;	Bacteria;Bacteroidetes;Bacteroidia;Bacteroidales;Rikenellaceae;Rikenella;uncultured	GQ175500	90.32	GQ175521.1	90.7
180	33	30	32	32	30	32	189	Firmicutes;Bacilli;Lactobacillales;Lactobacillaceae;Lactobacillus;	Bacteria;Firmicutes;Bacilli;Lactobacillales;Lactobacillaceae;Lactobacillus;uncultured	GQ175588	100	AB680530.1	100
415	20	42	30	38	19	32	181	Firmicutes;Clostridia;Clostridiales;Lachnospiraceae;	Bacteria;Firmicutes;Clostridia;Clostridiales;Lachnospiraceae;Shuttleworthia;uncultured	EF405506	100	EF405506.1	100
557	32	49	23	34	11	30	179	Firmicutes;Clostridia;Clostridiales;	Bacteria;Firmicutes;Clostridia;Clostridiales;Lachnospiraceae;uncultured;uncultured	DQ455929	99.09	DQ455929.1	99.09
544	30	16	40	42	19	15	162	Firmicutes;Clostridia;Clostridiales;Ruminococcaceae;	Bacteria;Firmicutes;Clostridia;Clostridiales;Ruminococcaceae;Faecalibacterium;uncultured	DQ455824	99.55	HQ705157.1	100
527	15	50	21	30	14	29	159	Bacteroidetes;Bacteroidia;Bacteroidales;Bacteroidaceae;Bacteroides;	Bacteria;Bacteroidetes;Bacteroidia;Bacteroidales;Bacteroidaceae;Bacteroides;uncultured	GQ448328	100	JF781822.1	100
213	29	21	29	29	20	29	157	Unclassified	Bacteria;Cyanobacteria;4C0d-2;uncultured	GQ175468	99.53	GQ175468.1	99.53
560	9	22	44	47	14	21	157	Firmicutes;Clostridia;Clostridiales;Ruminococcaceae;	Bacteria;Firmicutes;Clostridia;Clostridiales;Ruminococcaceae;uncultured;uncultured	DQ793702	99.06	AM278888.1	100
572	26	33	26	34	18	16	153	Firmicutes;Clostridia;Clostridiales;Lachnospiraceae;	Bacteria;Firmicutes;Clostridia;Clostridiales;Lachnospiraceae;uncultured;uncultured	FJ366193	97.3	JF781643.1	99.09
405	11	38	16	43	16	28	152	Unclassified	Bacteria;Tenericutes;Mollicutes;RF9;uncultured	GQ175411	94.64	GU171004.1	99.55
472	15	34	35	33	12	19	148	Unclassified	Bacteria;Firmicutes;Clostridia;Clostridiales;Ruminococcaceae;uncultured;uncultured	GQ175520	99.51	GU171118.1	100
570	23	20	42	21	18	18	142	Firmicutes;Clostridia;Clostridiales;	Bacteria;Firmicutes;Clostridia;Clostridiales;Ruminococcaceae;Incertae	DQ455875	98.56	JF781892.1	100
499	25	31	23	28	15	15	137	Firmicutes;Clostridia;Clostridiales;	Bacteria;Firmicutes;Clostridia;Clostridiales;Lachnospiraceae;uncultured;uncultured	EU779067	98.64	GU171197.1	99.09
396	25	29	25	29	11	17	136	Unclassified	Bacteria;Firmicutes;Clostridia;Clostridiales;Ruminococcaceae;Subdoligranulum;uncultured	AF376216	80.6656	HQ716190.1	90.95
183	21	48	15	13	11	24	132	Bacteroidetes;	Bacteria;Bacteroidetes;Bacteroidia;Bacteroidales;Rikenellaceae;Alistipes;uncultured	AY985522	99.55	GU631043.1	100
516	22	23	22	37	13	11	128	Firmicutes;Clostridia;Clostridiales;Lachnospiraceae;	Bacteria;Firmicutes;Clostridia;Clostridiales;Lachnospiraceae;uncultured;uncultured	EF025253	97.27	GU170945.1	99.55
399	27	23	13	25	16	13	117	Unclassified	Bacteria;Firmicutes;Clostridia;Clostridiales;Ruminococcaceae;uncultured;uncultured	DQ456195	99.07	JF781762.1	99.54
553	19	31	14	16	10	26	116	Bacteroidetes;Bacteroidia;Bacteroidales;Porphyromonadaceae;Barnesiella;	Bacteria;Bacteroidetes;Bacteroidia;Bacteroidales;Porphyromonadaceae;Barnesiella;Barnesiella	AB267809	98.6	NR_041508.1	98.6
457	12	23	19	27	11	23	115	Firmicutes;Clostridia;Clostridiales;	Bacteria;Firmicutes;Clostridia;Clostridiales;Ruminococcaceae;uncultured;uncultured	GQ175453	100	GQ175453.1	100
191	19	25	22	21	16	11	114	Unclassified	Bacteria;Tenericutes;Mollicutes;RF9;uncultured	GQ449050	91.93	GQ449065.1	91.86
174	15	23	14	38	9	10	109	Proteobacteria;Alphaproteobacteria;	Bacteria;Proteobacteria;Alphaproteobacteria;Rhodospirillales;Rhodospirillaceae;Thalassospira;uncultured	EU767436	99.55	FJ511451.1	100
284	12	14	22	35	5	17	105	Proteobacteria;Epsilonproteobacteria;Campylobacterales;Helicobacteraceae;Helicobacter;	Bacteria;Proteobacteria;Epsilonproteobacteria;Campylobacterales;Helicobacteraceae;Helicobacter;Helicobacter	GU902714	100	JN021839.1	100
514	19	29	20	15	7	12	102	Bacteroidetes;Bacteroidia;Bacteroidales;Bacteroidaceae;Bacteroides;	Bacteria;Bacteroidetes;Bacteroidia;Bacteroidales;Bacteroidaceae;Bacteroides;uncultured	GQ449005	100	FJ507180.1	100
478	3	26	11	15	20	21	96	Actinobacteria;Actinobacteria;Actinobacteridae;Bifidobacteriales;Bifidobacteriaceae;	Bacteria;Actinobacteria;Actinobacteria;Actinobacteridae;Bifidobacteriales;Bifidobacteriaceae;Bifidobacterium;Bifidobacterium	GU361821	100	GU361830.1	100
551	22	21	17	15	7	10	92	Firmicutes;Clostridia;Clostridiales;Lachnospiraceae;	Bacteria;Firmicutes;Clostridia;Clostridiales;Lachnospiraceae;uncultured;uncultured	EU622670	94.2	JF781730.1	93.64
504	10	24	13	18	5	19	89	Bacteroidetes;Bacteroidia;Bacteroidales;Porphyromonadaceae;Butyricimonas;	Bacteria;Bacteroidetes;Bacteroidia;Bacteroidales;Porphyromonadaceae;Butyricimonas;uncultured	AY981777	100	AY979059.1	100
276	19	19	20	13	7	10	88	Bacteroidetes;Bacteroidia;Bacteroidales;Porphyromonadaceae;Butyricimonas;	Bacteria;Bacteroidetes;Bacteroidia;Bacteroidales;Porphyromonadaceae;Butyricimonas;uncultured	AY981885	98.64	AY979403.1	98.64
458	17	17	17	26	6	5	88	Firmicutes;Clostridia;Clostridiales;Lachnospiraceae;	Bacteria;Firmicutes;Clostridia;Clostridiales;Lachnospiraceae;uncultured;uncultured	EU456972	91.44	JF798206.1	98.64
537	12	14	16	11	17	12	82	Firmicutes;Clostridia;Clostridiales;Ruminococcaceae;	Bacteria;Firmicutes;Clostridia;Clostridiales;Ruminococcaceae;Anaerotruncus;uncultured	GQ175418	100	GQ175418.1	100
389	9	7	7	21	19	18	81	Firmicutes;Clostridia;Clostridiales;Ruminococcaceae;Subdoligranulum;	Bacteria;Firmicutes;Clostridia;Clostridiales;Ruminococcaceae;Subdoligranulum;uncultured	DQ456400	100	DQ456400.1	100
506	10	20	15	10	11	15	81	Proteobacteria;Betaproteobacteria;Burkholderiales;Alcaligenaceae;Parasutterella;	Bacteria;Proteobacteria;Betaproteobacteria;Burkholderiales;Alcaligenaceae;Parasutterella;uncultured	DQ799518	100	FJ506373.1	100
554	21	15	9	13	9	13	80	Firmicutes;Clostridia;Clostridiales;Ruminococcaceae;	Bacteria;Firmicutes;Clostridia;Clostridiales;Ruminococcaceae;uncultured;uncultured	DQ793626	91.48	GU171067.1	96.82
446	16	18	12	19	9	4	78	Firmicutes;Clostridia;Clostridiales;Ruminococcaceae;	Bacteria;Firmicutes;Clostridia;Clostridiales;Ruminococcaceae;Incertae	FJ369047	98.6	JF797955.1	100
523	16	9	15	14	13	11	78	Unclassified	Bacteria;Firmicutes;Clostridia;Clostridiales;Ruminococcaceae;Faecalibacterium;uncultured	DQ456180	100	JN021802.1	100
500	6	3	10	12	24	20	75	Firmicutes;Clostridia;Clostridiales;Ruminococcaceae;Faecalibacterium;	Bacteria;Firmicutes;Clostridia;Clostridiales;Ruminococcaceae;Faecalibacterium;uncultured	DQ455833	99.09	JF781681.1	99.09
540	18	12	16	13	9	7	75	Firmicutes;Clostridia;Clostridiales;	Bacteria;Firmicutes;Clostridia;Clostridiales;Ruminococcaceae;Anaerotruncus;uncultured	FJ440066	99.55	FJ440066.1	99.55
182	8	20	11	14	7	14	74	Bacteroidetes;Bacteroidia;Bacteroidales;Rikenellaceae;Alistipes;	Bacteria;Bacteroidetes;Bacteroidia;Bacteroidales;Porphyromonadaceae;Barnesiella;uncultured	DQ824023	100	GU633002.1	100
367	6	15	15	7	10	19	72	Unclassified	Bacteria;Tenericutes;Mollicutes;RF9;uncultured	EU844544	90.54	GU956671.1	90.3672
200	14	19	8	15	5	9	70	Firmicutes;Clostridia;Clostridiales;	Bacteria;Firmicutes;Clostridia;Clostridiales;Lachnospiraceae;uncultured;uncultured	DQ456323	100	JF798151.1	100
313	18	0	18	20	1	12	69	Firmicutes;Clostridia;Clostridiales;	Bacteria;Firmicutes;Clostridia;Clostridiales;Lachnospiraceae;uncultured;uncultured	DQ057368	100	DQ057368.1	100
403	9	6	19	17	14	4	69	Firmicutes;Clostridia;Clostridiales;	Bacteria;Firmicutes;Clostridia;Clostridiales;Ruminococcaceae;Incertae	DQ342336	98.6	GQ175423.1	100
444	13	18	13	10	8	6	68	Firmicutes;Clostridia;Clostridiales;	Bacteria;Firmicutes;Clostridia;Clostridiales;Ruminococcaceae;uncultured;uncultured	DQ794025	100	DQ794025.1	100
507	22	10	17	2	10	7	68	Firmicutes;Clostridia;Clostridiales;Ruminococcaceae;Subdoligranulum;	Bacteria;Firmicutes;Clostridia;Clostridiales;Ruminococcaceae;Subdoligranulum;uncultured	FJ364579	97.29	GQ179487.1	97.27
388	8	16	13	20	3	7	67	Firmicutes;	Bacteria;Cyanobacteria;4C0d-2;uncultured	GU303352	89.29	GU171168.1	100
571	10	12	15	9	6	15	67	Proteobacteria;	Bacteria;Tenericutes;Mollicutes;RF9;uncultured	GQ897824	88.24	GQ897861.1	88.64
363	10	5	13	3	12	16	59	Firmicutes;Clostridia;Clostridiales;Ruminococcaceae;	Bacteria;Firmicutes;Clostridia;Clostridiales;Ruminococcaceae;Anaerotruncus;uncultured	EU462322	90.58	JF797952.1	94.55
208	7	10	9	9	8	14	57	Unclassified	Bacteria;Tenericutes;Mollicutes;RF9;uncultured	GQ448417	92.13	GQ448417.1	92.09
475	19	7	14	12	1	1	54	Firmicutes;Clostridia;Clostridiales;	Bacteria;Firmicutes;Clostridia;Clostridiales;Ruminococcaceae;Incertae	DQ456395	99.09	JF797902.1	100
531	6	9	14	8	7	8	52	Unclassified	Bacteria;Firmicutes;Clostridia;Clostridiales;Ruminococcaceae;uncultured;uncultured	FJ365262	99	JF797940.1	100
256	7	4	12	14	7	6	50	Firmicutes;Clostridia;Clostridiales;Ruminococcaceae;Anaerotruncus;	Bacteria;Firmicutes;Clostridia;Clostridiales;Ruminococcaceae;Anaerotruncus;uncultured	DQ455846	100	DQ455846.1	100
382	13	9	11	8	3	5	49	Unclassified	Bacteria;Firmicutes;Clostridia;Clostridiales;Ruminococcaceae;uncultured;uncultured	DQ456218	100	JF797947.1	100
508	8	13	12	6	4	6	49	Firmicutes;Clostridia;Clostridiales;Lachnospiraceae;	Bacteria;Firmicutes;Clostridia;Clostridiales;Lachnospiraceae;uncultured;uncultured	EU504073	96.41	JF797941.1	99.09
237	9	6	6	4	13	9	47	Firmicutes;Clostridia;Clostridiales;Ruminococcaceae;Faecalibacterium;	Bacteria;Firmicutes;Clostridia;Clostridiales;Ruminococcaceae;Faecalibacterium;uncultured	DQ456040	98.18	DQ456040.1	98.18
271	3	11	7	18	3	5	47	Firmicutes;Clostridia;Clostridiales;	Bacteria;Firmicutes;Clostridia;Clostridiales;Lachnospiraceae;uncultured;uncultured	FJ367867	99.55	AM279098.1	100
341	4	13	7	9	11	3	47	Firmicutes;Clostridia;Clostridiales;Lachnospiraceae;	Bacteria;Firmicutes;Clostridia;Clostridiales;Lachnospiraceae;uncultured;uncultured	EF071375	91.44	GU171183.1	100
474	12	7	9	7	2	10	47	Firmicutes;Bacilli;Lactobacillales;Lactobacillaceae;Lactobacillus;	Bacteria;Firmicutes;Bacilli;Lactobacillales;Lactobacillaceae;Lactobacillus;Lactobacillus	AB326355	99.55	JF798227.1	100
202	5	11	6	13	3	8	46	Bacteroidetes;Bacteroidia;Bacteroidales;Bacteroidaceae;Bacteroides;	Bacteria;Bacteroidetes;Bacteroidia;Bacteroidales;Bacteroidaceae;Bacteroides;uncultured	GQ898791	100	JF782012.1	100
449	3	4	9	7	14	9	46	Firmicutes;Clostridia;Clostridiales;Lachnospiraceae;	Bacteria;Firmicutes;Clostridia;Clostridiales;Ruminococcaceae;uncultured;uncultured	GQ175517	100	GQ175517.1	100
502	16	1	10	5	10	4	46	Firmicutes;Clostridia;Clostridiales;Ruminococcaceae;Subdoligranulum;	Bacteria;Firmicutes;Clostridia;Clostridiales;Ruminococcaceae;Subdoligranulum;uncultured	GQ175410	99.55	GU171087.1	100
369	5	10	4	10	8	5	42	Unclassified	Bacteria;Firmicutes;Clostridia;Clostridiales;Lachnospiraceae;uncultured;uncultured	GQ175436	97.25	GQ175436.1	97.25
347	0	11	7	17	3	3	41	Firmicutes;	Bacteria;Tenericutes;Mollicutes;RF9;uncultured	FJ682770	94.04	JN021798.1	95.1764
489	9	11	13	8	0	0	41	Firmicutes;Clostridia;Clostridiales;Ruminococcaceae;Oscillibacter;	Bacteria;Firmicutes;Clostridia;Clostridiales;Ruminococcaceae;uncultured;uncultured	GQ175375	100	GQ175375.1	100
569	9	10	6	7	8	1	41	Firmicutes;Clostridia;Clostridiales;Ruminococcaceae;Faecalibacterium;	Bacteria;Firmicutes;Clostridia;Clostridiales;Ruminococcaceae;Faecalibacterium;uncultured	GQ175391	100	JF797887.1	100
459	2	6	7	12	8	5	40	Lentisphaerae;Lentisphaeria;Victivallales;Victivallaceae;Victivallis;	Bacteria;Lentisphaerae;Lentisphaeria;Victivallales;Victivallaceae;Victivallis;uncultured	GQ897982	96.85	GQ897982.1	96.83
468	6	5	11	8	2	7	39	Firmicutes;Clostridia;Clostridiales;Ruminococcaceae;	Bacteria;Firmicutes;Clostridia;Clostridiales;Ruminococcaceae;uncultured;uncultured	DQ057382	95.39	DQ057382.1	95.39
349	2	13	5	10	6	2	38	Firmicutes;Clostridia;Clostridiales;Ruminococcaceae;	Bacteria;Firmicutes;Clostridia;Clostridiales;Ruminococcaceae;uncultured;uncultured	GQ175425	99.54	JF781821.1	100
421	6	13	7	6	2	3	37	Proteobacteria;Gammaproteobacteria;Enterobacteriales;Enterobacteriaceae;Enterobacter;	Bacteria;Proteobacteria;Gammaproteobacteria;Enterobacteriales;Enterobacteriaceae;Escherichia-Shigella;uncultured	GQ047651	100	AB680111.1	100
519	5	8	4	8	4	8	37	Firmicutes;Clostridia;Clostridiales;	Bacteria;Firmicutes;Clostridia;Clostridiales;Ruminococcaceae;Anaerotruncus;uncultured	FJ440097	99.55	FJ440097.1	99.55
465	5	13	3	3	5	7	36	Unclassified	Bacteria;Tenericutes;Mollicutes;RF9;uncultured	AM277404	100	AM888716.1	100
552	8	6	7	7	2	6	36	Firmicutes;Clostridia;Clostridiales;Ruminococcaceae;	Bacteria;Firmicutes;Clostridia;Clostridiales;Ruminococcaceae;Anaerotruncus;uncultured	AF376223	89.2952	JF797751.1	99.55
505	6	4	8	7	4	4	33	Firmicutes;Clostridia;Clostridiales;Ruminococcaceae;Lactonifactor;	Bacteria;Firmicutes;Clostridia;Clostridiales;Lachnospiraceae;uncultured;uncultured	DQ904718	98	JF798167.1	100
293	8	0	0	15	5	4	32	Firmicutes;Clostridia;Clostridiales;Ruminococcaceae;Oscillibacter;	Bacteria;Firmicutes;Clostridia;Clostridiales;Lachnospiraceae;uncultured;uncultured	GQ864252	97.27	GQ864252.1	97.26
348	5	14	5	5	1	2	32	Firmicutes;Clostridia;Clostridiales;	Bacteria;Firmicutes;Clostridia;Clostridiales;Lachnospiraceae;uncultured;uncultured	GQ175384	98.05	GQ175467.1	99.02
494	1	7	6	10	4	4	32	Unclassified	Bacteria;Firmicutes;Clostridia;Clostridiales;Ruminococcaceae;uncultured;uncultured	FJ028731	95.02	HQ716358.1	95
558	3	2	7	9	3	8	32	Firmicutes;Clostridia;Clostridiales;	Bacteria;Firmicutes;Clostridia;Clostridiales;Lachnospiraceae;uncultured;uncultured	FJ366202	99.09	FJ365156.1	100
304	2	3	11	6	2	7	31	Firmicutes;Clostridia;Clostridiales;Ruminococcaceae;	Bacteria;Firmicutes;Clostridia;Clostridiales;Ruminococcaceae;uncultured;uncultured	DQ057382	93.93	AF376445.1	91
310	8	8	3	4	4	4	31	Unclassified	Bacteria;Firmicutes;Clostridia;Clostridiales;Lachnospiraceae;uncultured;uncultured	DQ456434	99.09	JF798157.1	100
376	4	11	5	4	3	4	31	Unclassified	Bacteria;Tenericutes;Mollicutes;RF9;uncultured	EF445188	93.09	HQ705143.1	99.07
398	3	9	6	8	2	3	31	Firmicutes;Clostridia;Clostridiales;	Bacteria;Firmicutes;Clostridia;Clostridiales;Ruminococcaceae;uncultured;uncultured	DQ793266	100	FJ508144.1	100
464	7	3	7	5	3	6	31	Firmicutes;Clostridia;Clostridiales;	Bacteria;Firmicutes;Clostridia;Clostridiales;Ruminococcaceae;Incertae	DQ057387	98.14	JF797867.1	99.53
483	7	8	4	6	1	5	31	Unclassified	Bacteria;Firmicutes;Clostridia;Clostridiales;Ruminococcaceae;uncultured;uncultured	DQ455882	100	JF781905.1	100
316	7	11	2	3	3	4	30	Firmicutes;Clostridia;Clostridiales;	Bacteria;Firmicutes;Clostridia;Clostridiales;Lachnospiraceae;Caldicoprobacter;uncultured	FJ880766	88.84	JF590893.1	90.05
357	3	7	4	8	3	5	30	Unclassified	Bacteria;Firmicutes;Clostridia;Clostridiales;Ruminococcaceae;uncultured;uncultured	AY570605	85.46	AY667263.1	85.91
417	5	6	6	2	6	5	30	Firmicutes;Clostridia;Clostridiales;Lachnospiraceae;	Bacteria;Firmicutes;Clostridia;Clostridiales;Lachnospiraceae;uncultured;uncultured	DQ673545	99.09	AB075645.1	99.55
387	3	3	7	8	4	4	29	Firmicutes;Clostridia;Clostridiales;Ruminococcaceae;	Bacteria;Firmicutes;Clostridia;Clostridiales;Ruminococcaceae;Anaerotruncus;uncultured	AF376225	90.0991	JF797767.1	100
402	5	6	7	6	2	3	29	Firmicutes;Clostridia;Clostridiales;Lachnospiraceae;	Bacteria;Firmicutes;Clostridia;Clostridiales;Lachnospiraceae;uncultured;uncultured	EF025253	96.36	EF025253.1	96.36
436	7	7	2	5	3	5	29	Firmicutes;Clostridia;Clostridiales;	Bacteria;Firmicutes;Clostridia;Clostridiales;Ruminococcaceae;Incertae	DQ800879	95.35	DQ800879.1	95.35
495	2	4	8	11	2	2	29	Firmicutes;Clostridia;Clostridiales;Ruminococcaceae;	Bacteria;Firmicutes;Clostridia;Clostridiales;Ruminococcaceae;uncultured;uncultured	DQ342334	100	AM278858.1	100
497	5	1	6	7	6	4	29	Firmicutes;Clostridia;Clostridiales;Ruminococcaceae;Oscillibacter;	Bacteria;Firmicutes;Clostridia;Clostridiales;Ruminococcaceae;uncultured;uncultured	EU009838	97.74	JF781981.1	99.55
375	1	0	27	0	0	0	28	Bacteroidetes;Bacteroidia;Bacteroidales;Rikenellaceae;Alistipes;	Bacteria;Bacteroidetes;Bacteroidia;Bacteroidales;Rikenellaceae;Alistipes;uncultured	DQ793625	94.12	FJ510995.1	100
445	3	6	6	8	2	3	28	Firmicutes;Clostridia;Clostridiales;	Bacteria;Firmicutes;Clostridia;Clostridiales;Lachnospiraceae;uncultured;uncultured	EF096228	93.18	JN021845.1	99.07
546	5	6	2	7	1	7	28	Unclassified	Bacteria;Firmicutes;Clostridia;Clostridiales;Ruminococcaceae;uncultured;uncultured	DQ456235	100	JN021816.1	100
308	4	2	5	7	1	8	27	Unclassified	Bacteria;Firmicutes;Clostridia;Clostridiales;Ruminococcaceae;uncultured;uncultured	FJ365262	98.18	FJ365262.1	98.18
414	1	6	4	10	2	4	27	Proteobacteria;Deltaproteobacteria;Desulfovibrionales;Desulfovibrionaceae;Lawsonia;	Bacteria;Proteobacteria;Deltaproteobacteria;Desulfovibrionales;Desulfovibrionaceae;Desulfovibrio;uncultured	EF454852	91.07	EF454852.2	90.54
426	4	10	3	3	2	5	27	Lentisphaerae;Lentisphaeria;Victivallales;Victivallaceae;Victivallis;	Bacteria;Lentisphaerae;Lentisphaeria;Victivallales;Victivallaceae;Victivallis;uncultured	DQ456068	99.09	DQ456079.1	99.09
501	4	1	5	1	8	8	27	Firmicutes;Clostridia;Clostridiales;Ruminococcaceae;Subdoligranulum;	Bacteria;Firmicutes;Clostridia;Clostridiales;Ruminococcaceae;Subdoligranulum;uncultured	GQ175370	100	GQ175440.1	100
469	7	8	1	10	0	0	26	Firmicutes;Clostridia;Clostridiales;Ruminococcaceae;	Bacteria;Firmicutes;Clostridia;Clostridiales;Ruminococcaceae;Anaerotruncus;uncultured	GQ175418	93.72	JF797952.1	100
520	4	7	3	3	4	5	26	Firmicutes;Clostridia;Clostridiales;Ruminococcaceae;Oscillibacter;	Bacteria;Firmicutes;Clostridia;Clostridiales;Ruminococcaceae;uncultured;uncultured	EF402279	94.9113	GU170991.1	97.26
529	5	3	5	6	3	4	26	Firmicutes;Clostridia;Clostridiales;	Bacteria;Firmicutes;Clostridia;Clostridiales;Lachnospiraceae;uncultured;uncultured	AM404847	99.55	JF781605.1	99.55
406	2	3	7	6	5	2	25	Firmicutes;Clostridia;Clostridiales;	Bacteria;Firmicutes;Clostridia;Clostridiales;Ruminococcaceae;Incertae	AY916332	96.28	JF798159.1	100
455	9	5	4	2	2	3	25	Firmicutes;Clostridia;Clostridiales;	Bacteria;Firmicutes;Clostridia;Clostridiales;Ruminococcaceae;Incertae	FJ368283	99.53	JF797949.1	100
566	0	2	3	1	10	9	25	Firmicutes;Clostridia;Clostridiales;Lachnospiraceae;Roseburia;	Bacteria;Firmicutes;Clostridia;Clostridiales;Lachnospiraceae;Incertae	Y18185	93.64	JF781863.1	99.55
515	2	2	6	4	4	6	24	Firmicutes;Bacilli;Lactobacillales;Lactobacillaceae;Lactobacillus;	Bacteria;Firmicutes;Bacilli;Lactobacillales;Lactobacillaceae;Lactobacillus;uncultured	FJ879139	99.1	HQ697654.1	99.55
176	3	3	5	6	1	5	23	Firmicutes;Clostridia;Clostridiales;	Bacteria;Firmicutes;Clostridia;Clostridiales;Ruminococcaceae;uncultured;uncultured	DQ455959	91.54	DQ455959.1	92.0886
296	2	5	6	5	2	3	23	Firmicutes;	Bacteria;Firmicutes;Clostridia;Clostridiales;Ruminococcaceae;uncultured;uncultured	DQ455861	100	DQ455861.1	100
486	2	6	2	8	4	1	23	Proteobacteria;	Bacteria;Tenericutes;Mollicutes;RF9;uncultured	EU844107	90.13	GU956671.1	91.7631
545	4	4	3	8	3	1	23	Firmicutes;Clostridia;	Bacteria;Firmicutes;Clostridia;Clostridiales;Lachnospiraceae;uncultured;uncultured	EU775025	91.89	FJ505554.1	92.27
563	0	6	8	5	2	2	23	Firmicutes;Clostridia;Clostridiales;	Bacteria;Firmicutes;Clostridia;Clostridiales;Lachnospiraceae;uncultured;uncultured	FJ366013	97.65	AB080879.1	99.53
238	1	2	4	4	3	8	22	Unclassified	Bacteria;Firmicutes;Erysipelotrichi;Erysipelotrichales;Erysipelotrichaceae;uncultured	AM405127	94.64	JN021848.1	100
555	2	2	2	1	10	5	22	Firmicutes;Clostridia;Clostridiales;	Bacteria;Firmicutes;Clostridia;Clostridiales;Lachnospiraceae;Blautia;uncultured	GQ175451	99.09	JF781679.1	100
257	3	5	2	6	3	2	21	Bacteroidetes;Bacteroidia;Bacteroidales;Bacteroidaceae;Bacteroides;	Bacteria;Bacteroidetes;Bacteroidia;Bacteroidales;Bacteroidaceae;Bacteroides;uncultured	EU762736	99.55	FJ507579.1	99
380	0	5	8	2	5	0	20	Firmicutes;Clostridia;Clostridiales;Ruminococcaceae;	Bacteria;Firmicutes;Clostridia;Clostridiales;Ruminococcaceae;uncultured;uncultured	DQ057382	100	DQ057382.1	100
412	4	2	3	1	4	6	20	Unclassified	Bacteria;Firmicutes;Clostridia;Clostridiales;Ruminococcaceae;uncultured;uncultured	DQ456020	98.62	DQ456020.1	98.62
453	1	7	3	0	2	7	20	Unclassified	Bacteria;Firmicutes;Clostridia;Clostridiales;Ruminococcaceae;uncultured;uncultured	DQ455959	99.54	DQ455959.1	99.54
509	1	4	3	1	6	5	20	Firmicutes;Clostridia;Clostridiales;Ruminococcaceae;Faecalibacterium;	Bacteria;Firmicutes;Clostridia;Clostridiales;Ruminococcaceae;Faecalibacterium;uncultured	DQ456165	99.55	JF797886.1	100
512	3	4	2	3	2	6	20	Firmicutes;Clostridia;Clostridiales;IncertaeSedisXIV;Blautia;	Bacteria;Firmicutes;Clostridia;Clostridiales;Lachnospiraceae;Blautia;uncultured	GQ175502	95.48	EU181097.1	98.18
352	5	2	4	3	5	0	19	Firmicutes;Clostridia;Clostridiales;Ruminococcaceae;	Bacteria;Firmicutes;Clostridia;Clostridiales;Ruminococcaceae;Anaerotruncus;uncultured	AF376223	91	GU171192.1	99.55
422	2	5	1	6	2	3	19	Firmicutes;Clostridia;Clostridiales;	Bacteria;Firmicutes;Clostridia;Clostridiales;Ruminococcaceae;Incertae	GQ871731	89.298	JF797855.1	98.54
456	3	4	6	2	1	3	19	Unclassified	Bacteria;Tenericutes;Mollicutes;RF9;uncultured	AF371525	92.83	AF371525.2	92.73
466	1	4	5	4	4	1	19	Unclassified	Bacteria;Firmicutes;Clostridia;Clostridiales;Ruminococcaceae;Faecalibacterium;uncultured	DQ456180	95.43	HM828265.1	95.41
528	0	4	2	5	1	7	19	Firmicutes;Clostridia;Clostridiales;Ruminococcaceae;Subdoligranulum;	Bacteria;Firmicutes;Clostridia;Clostridiales;Ruminococcaceae;Subdoligranulum;uncultured	DQ455909	97.27	FJ390766.1	98.64
309	2	5	3	4	3	1	18	Unclassified	Bacteria;Firmicutes;Clostridia;Clostridiales;Ruminococcaceae;uncultured;uncultured	FJ684581	97.25	JF781907.1	100
333	0	0	0	0	9	9	18	Firmicutes;Clostridia;Clostridiales;Lachnospiraceae;	Bacteria;Firmicutes;Clostridia;Clostridiales;Lachnospiraceae;Incertae	DQ794056	99.55	DQ794056.1	99.55
448	5	3	1	2	4	3	18	Unclassified	Bacteria;Firmicutes;Clostridia;Clostridiales;Ruminococcaceae;uncultured;uncultured	DQ456160	99.54	JF797994.1	99.54
503	4	1	5	5	1	2	18	Firmicutes;Clostridia;Clostridiales;Lachnospiraceae;Coprococcus;	Bacteria;Firmicutes;Clostridia;Clostridiales;Lachnospiraceae;Coprococcus;uncultured	EF025273	97.62	EF025273.1	97.62
526	3	3	3	2	4	3	18	Firmicutes;	Bacteria;Firmicutes;Clostridia;Clostridiales;Ruminococcaceae;Incertae	FJ367631	25.6716	EU622687.1	74.89
535	4	1	7	3	0	3	18	Firmicutes;Clostridia;Clostridiales;	Bacteria;Firmicutes;Clostridia;Clostridiales;Lachnospiraceae;Blautia;uncultured	GQ871710	96.38	GU171053.1	97.27
220	2	2	2	0	3	8	17	Firmicutes;Clostridia;Clostridiales;Ruminococcaceae;Acetanaerobacterium;	Bacteria;Firmicutes;Clostridia;Clostridiales;Ruminococcaceae;Incertae	EU828401	90.63	JF662943.1	92.31
339	4	4	2	2	2	3	17	Unclassified	Bacteria;Firmicutes;Clostridia;Clostridiales;Ruminococcaceae;uncultured;uncultured	DQ456337	99.54	JF781745.1	99.54
368	5	4	0	2	2	4	17	Unclassified	Bacteria;Firmicutes;Clostridia;Clostridiales;Ruminococcaceae;Faecalibacterium;uncultured	DQ456427	93.24	GU171037.1	99.55
377	3	3	3	3	3	2	17	Firmicutes;Clostridia;Clostridiales;	Bacteria;Firmicutes;Clostridia;Clostridiales;Ruminococcaceae;uncultured;uncultured	DQ456386	98.59	DQ456386.1	98.59
470	1	6	5	3	0	2	17	Unclassified	Bacteria;Firmicutes;Clostridia;Clostridiales;Ruminococcaceae;uncultured;uncultured	AY916363	99.09	FJ367785.1	99.09
487	1	3	1	2	7	3	17	Firmicutes;Bacilli;Lactobacillales;Lactobacillaceae;Lactobacillus;	Bacteria;Firmicutes;Bacilli;Lactobacillales;Lactobacillaceae;Lactobacillus;Lactobacillus	EU394679	100	CP002844.1	100
542	2	0	6	9	0	0	17	Unclassified	Bacteria;Tenericutes;Mollicutes;RF9;uncultured	GQ897468	89.24	GU601798.1	90.45
383	3	3	3	6	0	1	16	Firmicutes;Clostridia;Clostridiales;	Bacteria;Firmicutes;Clostridia;Clostridiales;Lachnospiraceae;uncultured;uncultured	EU468626	82.73	JF797852.1	99.55
391	3	1	6	0	4	2	16	Firmicutes;Clostridia;	Bacteria;Tenericutes;Mollicutes;RF9;uncultured	GQ451294	90.18	DQ419711.1	100
236	3	3	2	2	2	3	15	Firmicutes;Clostridia;Clostridiales;	Bacteria;Firmicutes;Clostridia;Clostridiales;Lachnospiraceae;uncultured;uncultured	EF400719	91.52	GU171144.1	99.55
279	3	2	3	5	2	0	15	Firmicutes;Clostridia;Clostridiales;Ruminococcaceae;Oscillibacter;	Bacteria;Firmicutes;Clostridia;Clostridiales;Ruminococcaceae;Oscillibacter;uncultured	EU622675	95.5	AM888683.1	98.18
482	3	6	2	3	0	1	15	Firmicutes;Clostridia;Clostridiales;Lachnospiraceae;	Bacteria;Firmicutes;Clostridia;Clostridiales;Lachnospiraceae;Shuttleworthia;uncultured	FJ367589	96.83	AB075641.1	100
524	1	1	0	0	7	6	15	Firmicutes;Clostridia;	Bacteria;Firmicutes;Clostridia;Clostridiales;Ruminococcaceae;Incertae	FJ367631	25.6716	EU622687.1	75.11
561	3	2	0	4	5	1	15	Firmicutes;Clostridia;Clostridiales;Ruminococcaceae;	Bacteria;Firmicutes;Clostridia;Clostridiales;Ruminococcaceae;Anaerofilum;uncultured	DQ793648	98.19	DQ793648.1	98.18
203	2	2	3	1	0	6	14	Firmicutes;Clostridia;Clostridiales;Ruminococcaceae;	Bacteria;Bacteroidetes;Bacteroidia;Bacteroidales;Rikenellaceae;RC9	EU773118	89.3277	JF797904.1	94.93
221	2	4	3	4	0	1	14	Unclassified	Bacteria;Tenericutes;Mollicutes;RF9;uncultured	EU871388	88.84	GU604617.1	89.64
270	4	2	2	2	2	2	14	Unclassified	Bacteria;Firmicutes;Clostridia;Clostridiales;Ruminococcaceae;uncultured;uncultured	DQ456150	96.35	GU060389.1	99.54
295	4	4	1	4	1	0	14	Unclassified	Bacteria;Firmicutes;Clostridia;Clostridiales;Ruminococcaceae;uncultured;uncultured	EF445202	94.95	JF798197.1	100
317	0	4	1	3	2	4	14	Lentisphaerae;Lentisphaeria;Victivallales;Victivallaceae;Victivallis;	Bacteria;Lentisphaerae;Lentisphaeria;Victivallales;Victivallaceae;Victivallis;uncultured	GQ448776	94.17	DQ456079.1	94.09
325	2	1	2	1	5	3	14	Firmicutes;Clostridia;Clostridiales;	Bacteria;Firmicutes;Clostridia;Clostridiales;Ruminococcaceae;Faecalibacterium;uncultured	DQ794002	100	DQ794002.1	100
452	2	4	1	3	3	1	14	Firmicutes;Clostridia;Clostridiales;	Bacteria;Firmicutes;Clostridia;Clostridiales;Ruminococcaceae;uncultured;uncultured	GQ175371	100	JF798135.1	100
493	3	2	4	3	1	1	14	Firmicutes;Bacilli;Lactobacillales;Lactobacillaceae;Lactobacillus;	Bacteria;Firmicutes;Bacilli;Lactobacillales;Lactobacillaceae;Lactobacillus;uncultured	EU460771	100	JF798183.1	100
306	1	0	4	3	1	4	13	Firmicutes;Clostridia;Clostridiales;	Bacteria;Firmicutes;Clostridia;Clostridiales;Ruminococcaceae;uncultured;uncultured	DQ823984	95.02	GU105013.1	95
393	2	4	1	2	2	2	13	Firmicutes;	Bacteria;Firmicutes;Clostridia;Clostridiales;Lachnospiraceae;Incertae	GQ493477	100	GQ493477.1	100
476	0	2	5	3	1	2	13	Firmicutes;Clostridia;Clostridiales;Ruminococcaceae;Oscillibacter;	Bacteria;Firmicutes;Clostridia;Clostridiales;Ruminococcaceae;uncultured;uncultured	FJ676168	98.18	GU060384.1	98.18
521	4	2	3	1	1	2	13	Firmicutes;Clostridia;Clostridiales;	Bacteria;Firmicutes;Clostridia;Clostridiales;Lachnospiraceae;uncultured;uncultured	FJ440031	94.12	FR872701.1	94.09
530	3	1	6	1	2	0	13	Firmicutes;Clostridia;Clostridiales;Lachnospiraceae;	Bacteria;Firmicutes;Clostridia;Clostridiales;Ruminococcaceae;uncultured;uncultured	DQ455899	96.36	DQ455899.1	95.83
178	4	3	3	1	0	1	12	Unclassified	Bacteria;Tenericutes;Mollicutes;RF9;uncultured	EU765037	88.29	HQ716255.1	90.91
261	1	2	3	4	0	2	12	Firmicutes;Erysipelotrichi;Erysipelotrichales;Erysipelotrichaceae;Holdemania;	Bacteria;Firmicutes;Erysipelotrichi;Erysipelotrichales;Erysipelotrichaceae;Holdemania;uncultured	DQ802444	86.86	FJ722890.1	70
281	0	5	3	1	1	2	12	Firmicutes;Clostridia;Clostridiales;	Bacteria;Firmicutes;Clostridia;Clostridiales;Ruminococcaceae;uncultured;uncultured	AM406499	100	AM406499.2	100
307	3	1	3	1	1	3	12	Firmicutes;Clostridia;	Bacteria;Firmicutes;Clostridia;Clostridiales;Lachnospiraceae;uncultured;uncultured	EU464287	98.62	EU464287.1	98.62
330	4	1	1	5	1	0	12	Firmicutes;Clostridia;Clostridiales;Lachnospiraceae;	Bacteria;Firmicutes;Clostridia;Clostridiales;Lachnospiraceae;Marvinbryantia;uncultured	EU778536	93.21	GU612482.1	93.0996
366	1	5	0	2	1	3	12	Unclassified	Bacteria;Tenericutes;Mollicutes;RF9;uncultured	EU766514	94.69	EU764604.1	99.09
390	2	1	4	2	1	2	12	Unclassified	Bacteria;Firmicutes;Clostridia;Clostridiales;Ruminococcaceae;uncultured;uncultured	DQ455855	100	DQ455855.1	100
409	0	0	8	2	0	2	12	Firmicutes;Clostridia;Clostridiales;	Bacteria;Firmicutes;Clostridia;Clostridiales;Ruminococcaceae;uncultured;uncultured	DQ800572	100	GQ179562.1	100
439	2	1	1	1	5	2	12	Firmicutes;Clostridia;Clostridiales;Lachnospiraceae;	Bacteria;Firmicutes;Clostridia;Clostridiales;Lachnospiraceae;uncultured;uncultured	DQ342330	99.55	DQ342330.1	99.55
454	1	2	5	4	0	0	12	Unclassified	Bacteria;Tenericutes;Mollicutes;RF9;uncultured	GQ175411	99.09	GQ175411.1	99.09
541	1	2	3	2	2	2	12	Firmicutes;Clostridia;Clostridiales;Lachnospiraceae;	Bacteria;Firmicutes;Clostridia;Clostridiales;Lachnospiraceae;Incertae	EF025265	100	JF798211.1	100
184	0	2	4	2	3	0	11	Firmicutes;Clostridia;Clostridiales;	Bacteria;Firmicutes;Clostridia;Clostridiales;Ruminococcaceae;Incertae	DQ015070	91.78	GU605949.1	91.67
268	4	2	1	1	1	2	11	Unclassified	Bacteria;Firmicutes;Clostridia;Clostridiales;Ruminococcaceae;uncultured;uncultured	FJ681209	95.87	GU615054.1	95.83
269	0	2	4	3	2	0	11	Firmicutes;Clostridia;Clostridiales;Ruminococcaceae;	Bacteria;Firmicutes;Clostridia;Clostridiales;Ruminococcaceae;Anaerotruncus;uncultured	EU767291	99.55	EU767291.1	99.55
442	1	4	2	2	0	2	11	Firmicutes;	Bacteria;Firmicutes;Erysipelotrichi;Erysipelotrichales;Erysipelotrichaceae;Incertae	AM275467	84.75	AB075663.1	100
240	1	2	1	1	2	3	10	Firmicutes;Bacilli;Lactobacillales;Streptococcaceae;Streptococcus;	Bacteria;Firmicutes;Bacilli;Lactobacillales;Streptococcaceae;Streptococcus;uncultured	FJ196714	100	JF920326.1	100
265	1	2	2	4	0	1	10	Unclassified	Bacteria;Firmicutes;Clostridia;Clostridiales;Lachnospiraceae;uncultured;uncultured	DQ455958	93.49	JF781666.1	100
301	1	1	3	0	0	5	10	Firmicutes;Clostridia;Clostridiales;Ruminococcaceae;	Bacteria;Firmicutes;Clostridia;Clostridiales;Ruminococcaceae;Ruminococcus;uncultured	GQ492302	90.32	JF781812.1	93.93
337	3	0	1	1	1	4	10	Firmicutes;	Bacteria;Firmicutes;Erysipelotrichi;Erysipelotrichales;Erysipelotrichaceae;Incertae	DQ057480	99.55	JF781835.1	100
343	2	2	3	1	2	0	10	Unclassified	Bacteria;Firmicutes;Clostridia;Clostridiales;Ruminococcaceae;uncultured;uncultured	GQ175520	97.12	GU171118.1	97.6
345	1	1	5	2	1	0	10	Unclassified	Bacteria;Firmicutes;Clostridia;Clostridiales;Ruminococcaceae;uncultured;uncultured	DQ455843	99.07	DQ455843.1	99.07
372	1	2	1	3	0	3	10	Firmicutes;Clostridia;Clostridiales;Ruminococcaceae;	Bacteria;Firmicutes;Clostridia;Clostridiales;Ruminococcaceae;uncultured;uncultured	DQ057382	94.3348	AF376355.1	90.545
386	0	0	3	2	2	3	10	Firmicutes;Clostridia;	Bacteria;Firmicutes;Clostridia;Clostridiales;Ruminococcaceae;Incertae	FJ367631	26.1144	EU622687.1	75.88
401	0	1	2	1	4	2	10	Firmicutes;Clostridia;Clostridiales;Ruminococcaceae;	Bacteria;Firmicutes;Clostridia;Clostridiales;Ruminococcaceae;Incertae	EF071387	99.54	JF797853.1	100
431	2	2	3	2	1	0	10	Firmicutes;Clostridia;Clostridiales;Ruminococcaceae;Oscillibacter;	Bacteria;Firmicutes;Clostridia;Clostridiales;Ruminococcaceae;Papillibacter;uncultured	FJ371808	98.64	FJ371808.1	98.64
463	0	4	0	1	1	4	10	Unclassified	Bacteria;Tenericutes;Mollicutes;RF9;uncultured	EU764450	99.1	FJ367799.1	99.09
496	0	0	3	0	4	3	10	Firmicutes;Clostridia;Clostridiales;Lachnospiraceae;	Bacteria;Firmicutes;Clostridia;Clostridiales;Lachnospiraceae;uncultured;uncultured	EF071375	100	JF797905.1	100
525	0	2	4	0	1	3	10	Firmicutes;Clostridia;Clostridiales;Lachnospiraceae;Syntrophococcus;	Bacteria;Firmicutes;Clostridia;Clostridiales;Lachnospiraceae;Incertae	EF025286	100	EF025286.1	100
247	0	4	4	0	0	1	9	Unclassified	Bacteria;Cyanobacteria;4C0d-2;uncultured	EU768575	99.07	EU768575.1	99.07
255	1	2	0	1	2	3	9	Firmicutes;Clostridia;Clostridiales;Ruminococcaceae;	Bacteria;Firmicutes;Clostridia;Clostridiales;Ruminococcaceae;Incertae	EU774362	88.34	GU635315.1	87.96
289	2	0	3	2	1	1	9	Unclassified	Bacteria;Firmicutes;Clostridia;Clostridiales;Ruminococcaceae;uncultured;uncultured	DQ793581	100	JF798100.1	100
315	2	1	3	1	0	2	9	Unclassified	Bacteria;Firmicutes;Clostridia;Clostridiales;Ruminococcaceae;uncultured;uncultured	GQ175520	94.81	JF798061.1	100
335	1	0	4	0	3	1	9	Actinobacteria;Actinobacteria;Coriobacteridae;Coriobacteriales;Coriobacterineae;	Bacteria;Actinobacteria;Actinobacteria;Coriobacteridae;Coriobacteriales;Coriobacterineae;Coriobacteriaceae;Collinsella;uncultured	DQ071532	96.38	DQ071532.1	95.3667
342	4	2	0	3	0	0	9	Firmicutes;Clostridia;Clostridiales;Ruminococcaceae;Oscillibacter;	Bacteria;Firmicutes;Clostridia;Clostridiales;Ruminococcaceae;uncultured;uncultured	GQ897646	92.961	GU170991.1	96.73
441	2	3	1	0	1	2	9	Firmicutes;Clostridia;Clostridiales;Ruminococcaceae;Acetanaerobacterium;	Bacteria;Firmicutes;Clostridia;Clostridiales;Ruminococcaceae;Anaerotruncus;uncultured	DQ905599	90.78	JF167350.1	90.74
564	3	0	5	0	0	1	9	Firmicutes;Clostridia;Clostridiales;Ruminococcaceae;Anaerotruncus;	Bacteria;Firmicutes;Clostridia;Clostridiales;Ruminococcaceae;Anaerotruncus;uncultured	GQ175418	95.95	GQ179019.1	96.82
192	0	0	1	2	4	1	8	Lentisphaerae;Lentisphaeria;Victivallales;Victivallaceae;Victivallis;	Bacteria;Lentisphaerae;Lentisphaeria;Victivallales;Victivallaceae;Victivallis;Victivallis	ABDE02000010	100	NR_027565.1	99.55
260	1	2	3	0	1	1	8	Unclassified	Bacteria;Tenericutes;Mollicutes;RF9;uncultured	EU844107	89.38	HM124277.1	90
266	0	2	2	1	2	1	8	Unclassified	Bacteria;Firmicutes;Clostridia;Clostridiales;Ruminococcaceae;uncultured;uncultured	EU009792	93.49	EU009792.1	93.46
311	2	2	1	3	0	0	8	Firmicutes;Clostridia;Clostridiales;	Bacteria;Firmicutes;Clostridia;Clostridiales;Lachnospiraceae;uncultured;uncultured	EU774441	90.19	GU606510.1	89.62
324	2	4	2	0	0	0	8	Firmicutes;Clostridia;Clostridiales;Ruminococcaceae;Acetanaerobacterium;	Bacteria;Firmicutes;Clostridia;Clostridiales;Ruminococcaceae;Subdoligranulum;uncultured	DQ802599	92.24	GU614541.1	91.278
344	0	2	0	3	2	1	8	Unclassified	Bacteria;Tenericutes;Mollicutes;RF9;uncultured	EF445188	91.36	HQ705143.1	95
384	1	2	2	2	0	1	8	Firmicutes;Clostridia;Clostridiales;Ruminococcaceae;Ethanoligenens;	Bacteria;Firmicutes;Clostridia;Clostridiales;Ruminococcaceae;uncultured;uncultured	DQ806471	89.14	EF071446.1	91.36
411	1	2	1	2	0	2	8	Firmicutes;	Bacteria;Firmicutes;Clostridia;Clostridiales;Lachnospiraceae;Incertae	GQ493139	93.24	JF797919.1	100
419	0	1	0	1	5	1	8	Firmicutes;Clostridia;Clostridiales;IncertaeSedisXIV;Blautia;	Bacteria;Firmicutes;Clostridia;Clostridiales;Lachnospiraceae;Blautia;uncultured	DQ057417	98.18	JF781808.1	99.55
450	0	1	4	2	0	1	8	Firmicutes;Clostridia;Clostridiales;Lachnospiraceae;	Bacteria;Firmicutes;Clostridia;Clostridiales;Lachnospiraceae;Incertae	EU009784	89.43	EU009784.1	89.14
473	0	0	0	1	3	4	8	Firmicutes;Clostridia;Clostridiales;Lachnospiraceae;Syntrophococcus;	Bacteria;Firmicutes;Clostridia;Clostridiales;Lachnospiraceae;Incertae	EF025286	96.31	JF797771.1	93.5394
511	0	4	1	1	0	2	8	Unclassified	Bacteria;Tenericutes;Mollicutes;RF9;uncultured	DQ326418	91.86	HQ716526.1	95
549	1	0	0	1	2	4	8	Firmicutes;Clostridia;Clostridiales;Ruminococcaceae;Faecalibacterium;	Bacteria;Firmicutes;Clostridia;Clostridiales;Ruminococcaceae;uncultured;uncultured	DQ456149	99.55	DQ456453.1	99.55
194	3	1	1	1	0	1	7	Firmicutes;Clostridia;Clostridiales;Ruminococcaceae;	Bacteria;Firmicutes;Clostridia;Clostridiales;Ruminococcaceae;Anaerotruncus;uncultured	AY916261	88.44	GU632635.1	96.83
211	0	2	1	2	1	1	7	Firmicutes;Clostridia;Clostridiales;	Bacteria;Firmicutes;Clostridia;Clostridiales;Lachnospiraceae;uncultured;uncultured	EU468626	89.0784	EU468626.1	88.084
223	3	0	2	1	1	0	7	Firmicutes;Clostridia;Clostridiales;Ruminococcaceae;	Bacteria;Firmicutes;Clostridia;Clostridiales;Ruminococcaceae;Incertae	EU765352	98.64	AM278898.2	99.55
283	2	2	1	1	0	1	7	Proteobacteria;	Bacteria;Firmicutes;Clostridia;Clostridiales;Lachnospiraceae;uncultured;uncultured	FJ825497	82.3794	JN021921.1	100
319	0	0	0	1	4	2	7	Firmicutes;Clostridia;Clostridiales;Lachnospiraceae;	Bacteria;Firmicutes;Clostridia;Clostridiales;Lachnospiraceae;Incertae	FJ367509	100	FJ367509.1	100
329	0	2	1	3	1	0	7	Proteobacteria;	Bacteria;Firmicutes;Clostridia;Clostridiales;Lachnospiraceae;uncultured;uncultured	GQ079293	92.44	GQ079155.1	92.83
338	0	1	2	3	1	0	7	Unclassified	Bacteria;Tenericutes;Mollicutes;RF9;uncultured	EF445188	93.15	EF445188.1	92.59
340	0	2	2	2	0	1	7	Unclassified	Bacteria;Tenericutes;Mollicutes;RF9;uncultured	EF445188	91.36	HQ705143.1	97.24
346	1	0	2	2	1	1	7	Firmicutes;Clostridia;Clostridiales;	Bacteria;Firmicutes;Clostridia;Clostridiales;Ruminococcaceae;Faecalibacterium;uncultured	DQ342331	91.53	DQ342331.1	91.06
351	0	0	0	3	2	2	7	Firmicutes;	Bacteria;Firmicutes;Clostridia;Clostridiales;Ruminococcaceae;Incertae	EU622687	76.5	EU622687.1	75.97
373	1	4	0	1	1	0	7	Unclassified	Bacteria;Firmicutes;Clostridia;Clostridiales;Ruminococcaceae;uncultured;uncultured	DQ455897	92.73	JF798137.1	94.06
420	1	1	1	3	0	1	7	Firmicutes;Clostridia;Clostridiales;IncertaeSedisXIII;Mogibacterium;	Bacteria;Firmicutes;Clostridia;Clostridiales;Family	DQ793910	93.72	DQ793910.1	93.64
443	3	1	0	2	0	1	7	Firmicutes;Clostridia;Clostridiales;Ruminococcaceae;	Bacteria;Firmicutes;Clostridia;Clostridiales;Ruminococcaceae;uncultured;uncultured	DQ806411	94.0005	DQ806411.1	93.0118
451	2	1	2	0	0	2	7	Firmicutes;Clostridia;Clostridiales;	Bacteria;Firmicutes;Clostridia;Clostridiales;Lachnospiraceae;uncultured;uncultured	DQ673545	97.27	JF797871.1	99.55
467	1	3	0	2	0	1	7	Unclassified	Bacteria;Firmicutes;Clostridia;Clostridiales;Lachnospiraceae;uncultured;uncultured	DQ456434	95.5	JF797942.1	96.82
532	2	0	1	2	0	2	7	Firmicutes;Clostridia;Clostridiales;	Bacteria;Firmicutes;Clostridia;Clostridiales;Ruminococcaceae;Incertae	DQ793375	92.17	GU104998.1	91.12
222	2	2	0	0	0	2	6	Firmicutes;Clostridia;Clostridiales;Ruminococcaceae;	Bacteria;Firmicutes;Clostridia;Clostridiales;Ruminococcaceae;uncultured;uncultured	GQ175380	99.55	JF781657.1	100
249	0	1	2	0	2	1	6	Firmicutes;Clostridia;Clostridiales;	Bacteria;Firmicutes;Clostridia;Clostridiales;Lachnospiraceae;uncultured;uncultured	FJ680327	94.86	AB506415.1	95.77
251	2	0	3	1	0	0	6	Firmicutes;Clostridia;Clostridiales;Ruminococcaceae;	Bacteria;Firmicutes;Clostridia;Clostridiales;Ruminococcaceae;Incertae	EF402716	94.76	JF797789.1	100
254	0	2	1	0	2	1	6	Firmicutes;Clostridia;Clostridiales;	Bacteria;Firmicutes;Clostridia;Clostridiales;Ruminococcaceae;uncultured;uncultured	AF371779	86.67	JF781792.1	97.71
267	0	0	1	1	1	3	6	Firmicutes;Clostridia;Clostridiales;Ruminococcaceae;	Bacteria;Firmicutes;Clostridia;Clostridiales;Ruminococcaceae;uncultured;uncultured	DQ806577	90.22	GU451693.1	91.48
288	2	2	0	1	1	0	6	Firmicutes;Clostridia;Clostridiales;Lachnospiraceae;Roseburia;	Bacteria;Firmicutes;Clostridia;Clostridiales;Lachnospiraceae;uncultured;uncultured	FN563311	92.83	JF797770.1	98.64
312	0	2	0	1	0	3	6	Firmicutes;Clostridia;Clostridiales;Ruminococcaceae;	Bacteria;Firmicutes;Clostridia;Clostridiales;Ruminococcaceae;uncultured;uncultured	AF371779	88	JF781792.1	91.36
321	1	1	0	1	0	3	6	Firmicutes;Clostridia;Clostridiales;Ruminococcaceae;	Bacteria;Firmicutes;Clostridia;Clostridiales;Ruminococcaceae;Incertae	GQ448078	90.63	JF797904.1	95.91
331	1	0	2	1	2	0	6	Unclassified	Bacteria;Firmicutes;Clostridia;Clostridiales;Ruminococcaceae;Faecalibacterium;uncultured	DQ342331	100	DQ342331.1	100
332	1	0	1	2	1	1	6	Firmicutes;Clostridia;	Bacteria;Firmicutes;Clostridia;Clostridiales;Ruminococcaceae;Subdoligranulum;uncultured	AF376216	90	EU873648.1	100
336	0	2	1	1	0	2	6	Firmicutes;Clostridia;Clostridiales;	Bacteria;Firmicutes;Clostridia;Clostridiales;Ruminococcaceae;Incertae	EF434371	96.68	AM888438.1	96.65
397	0	2	1	2	1	0	6	Unclassified	Bacteria;Firmicutes;Clostridia;Clostridiales;Ruminococcaceae;uncultured;uncultured	EU009766	98.0991	JF781781.1	98.5446
400	2	0	2	0	1	1	6	Firmicutes;Clostridia;Clostridiales;	Bacteria;Firmicutes;Clostridia;Clostridiales;Ruminococcaceae;Incertae	DQ456157	97.65	FJ505502.1	98.58
410	2	0	1	1	1	1	6	Firmicutes;	Bacteria;Firmicutes;Clostridia;Clostridiales;Lachnospiraceae;uncultured;uncultured	EF434346	99.55	EF434346.1	99.55
418	4	0	0	0	1	1	6	Actinobacteria;Actinobacteria;Coriobacteridae;Coriobacteriales;Coriobacterineae;	Bacteria;Actinobacteria;Actinobacteria;Coriobacteridae;Coriobacteriales;Coriobacterineae;Coriobacteriaceae;uncultured;uncultured	DQ804406	89.14	AM406372.1	99.55
433	1	0	0	4	1	0	6	Firmicutes;Clostridia;Clostridiales;Lachnospiraceae;	Bacteria;Firmicutes;Clostridia;Clostridiales;Ruminococcaceae;Ruminococcus;uncultured	DQ793444	96.83	DQ793444.1	96.82
513	2	0	3	1	0	0	6	Firmicutes;Clostridia;Clostridiales;IncertaeSedisXIV;Blautia;	Bacteria;Firmicutes;Clostridia;Clostridiales;Lachnospiraceae;uncultured;uncultured	EF025243	99.1	JF797906.1	99.09
550	0	0	2	1	2	1	6	Unclassified	Bacteria;Firmicutes;Clostridia;Clostridiales;Ruminococcaceae;uncultured;uncultured	GQ897986	97.614	JF798015.1	99.53
559	0	0	0	0	3	3	6	Firmicutes;Clostridia;Clostridiales;	Bacteria;Firmicutes;Clostridia;Clostridiales;Lachnospiraceae;uncultured;uncultured	EF025284	98.64	JF781639.1	99.09
562	0	1	0	0	4	1	6	Firmicutes;Clostridia;Clostridiales;Lachnospiraceae;Syntrophococcus;	Bacteria;Firmicutes;Clostridia;Clostridiales;Lachnospiraceae;Incertae	EF025297	97.25	JF781813.1	99.08
20	0	0	5	0	0	0	5	Firmicutes;Bacilli;Lactobacillales;Lactobacillaceae;Lactobacillus;	Bacteria;Firmicutes;Bacilli;Lactobacillales;Lactobacillaceae;Lactobacillus;uncultured	GQ075083	100	JN694788.1	100
209	1	2	0	2	0	0	5	Firmicutes;Clostridia;Clostridiales;Ruminococcaceae;Anaerofilum;	Bacteria;Firmicutes;Clostridia;Clostridiales;Ruminococcaceae;Anaerofilum;uncultured	EF071254	97.29	FJ508637.1	98.64
216	2	1	2	0	0	0	5	Firmicutes;Clostridia;Clostridiales;	Bacteria;Firmicutes;Clostridia;Clostridiales;Ruminococcaceae;uncultured;uncultured	FJ366638	100	FJ367807.1	100
242	0	0	0	0	3	2	5	Firmicutes;Clostridia;Clostridiales;	Bacteria;Firmicutes;Clostridia;Clostridiales;Lachnospiraceae;Incertae	FJ947528	100	JF781989.1	100
280	1	0	2	1	1	0	5	Firmicutes;Clostridia;Clostridiales;Ruminococcaceae;Anaerotruncus;	Bacteria;Firmicutes;Clostridia;Clostridiales;Ruminococcaceae;Anaerotruncus;uncultured	FJ366425	93.67	FJ366425.1	93.64
303	0	2	2	1	0	0	5	Firmicutes;Clostridia;Clostridiales;Lachnospiraceae;	Bacteria;Firmicutes;Clostridia;Clostridiales;Lachnospiraceae;uncultured;uncultured	EU470191	89.9613	GU620596.1	88.73
314	0	2	0	0	1	2	5	Firmicutes;Clostridia;Clostridiales;Ruminococcaceae;	Bacteria;Firmicutes;Clostridia;Clostridiales;Ruminococcaceae;uncultured;uncultured	AM278254	98.19	JF781825.1	99.55
318	1	0	1	0	1	2	5	Unclassified	Bacteria;Firmicutes;Clostridia;Clostridiales;Lachnospiraceae;uncultured;uncultured	DQ456434	95.81	JF797942.1	100
334	0	1	1	1	1	1	5	Firmicutes;Clostridia;Clostridiales;	Bacteria;Firmicutes;Clostridia;Clostridiales;Lachnospiraceae;uncultured;uncultured	DQ800343	100	JF798160.1	100
354	2	0	1	2	0	0	5	Firmicutes;Clostridia;Clostridiales;Ruminococcaceae;Oscillibacter;	Bacteria;Firmicutes;Clostridia;Clostridiales;Ruminococcaceae;uncultured;uncultured	DQ456091	100	DQ456091.1	100
385	2	0	1	0	1	1	5	Unclassified	Bacteria;Firmicutes;Clostridia;Clostridiales;Ruminococcaceae;uncultured;uncultured	DQ456407	85.9	GU608614.1	86.73
408	0	0	0	0	2	3	5	Firmicutes;Clostridia;Clostridiales;Lachnospiraceae;Parasporobacterium;	Bacteria;Firmicutes;Clostridia;Clostridiales;Lachnospiraceae;Parasporobacterium-Sporobacterium;uncultured	EF025293	99.55	FJ440054.1	100
471	0	0	2	1	0	2	5	Firmicutes;Clostridia;Clostridiales;Ruminococcaceae;Lactonifactor;	Bacteria;Firmicutes;Clostridia;Clostridiales;Lachnospiraceae;Coprococcus;intestinal	FJ711049	86.9829	JF797939.1	100
477	0	1	0	1	0	3	5	Proteobacteria;Gammaproteobacteria;Enterobacteriales;Enterobacteriaceae;Escherichia/Shigella;	Bacteria;Proteobacteria;Gammaproteobacteria;Enterobacteriales;Enterobacteriaceae;Escherichia-Shigella;uncultured	GQ025492	100	JN866593.1	100
522	1	0	0	2	1	1	5	Firmicutes;Clostridia;Clostridiales;	Bacteria;Firmicutes;Clostridia;Clostridiales;Lachnospiraceae;uncultured;uncultured	EU463561	95.37	JF781720.1	99.54
534	0	1	1	2	0	1	5	Firmicutes;	Bacteria;Tenericutes;Mollicutes;RF9;uncultured	FJ682770	95.45	JN021798.1	100
539	2	1	2	0	0	0	5	Unclassified	Bacteria;Tenericutes;Mollicutes;RF9;uncultured	EU871388	89.73	JF798038.1	88.5461
567	1	1	3	0	0	0	5	Firmicutes;Clostridia;Clostridiales;	Bacteria;Firmicutes;Clostridia;Clostridiales;Ruminococcaceae;Incertae	EF434371	100	EF434371.1	100
98	0	0	0	0	0	4	4	Firmicutes;Clostridia;Clostridiales;	Bacteria;Firmicutes;Clostridia;Clostridiales;Lachnospiraceae;uncultured;uncultured	EF025253	95.09	JF781730.1	95.02
153	0	0	0	4	0	0	4	Unclassified	Bacteria;Firmicutes;Clostridia;Clostridiales;Ruminococcaceae;uncultured;uncultured	FJ365262	97.66	JF781783.1	98.6
198	0	3	0	0	0	1	4	Actinobacteria;Actinobacteria;Coriobacteridae;Coriobacteriales;Coriobacterineae;	Bacteria;Actinobacteria;Actinobacteria;Coriobacteridae;Coriobacteriales;Coriobacterineae;Coriobacteriaceae;Gordonibacter;uncultured	FJ672807	92.86	FJ672807.1	92.73
205	0	0	1	0	1	2	4	Firmicutes;Clostridia;Clostridiales;Ruminococcaceae;	Bacteria;Firmicutes;Clostridia;Clostridiales;Lachnospiraceae;Blautia;uncultured	GQ871710	97.27	GU171053.1	97.27
224	1	2	0	0	1	0	4	Firmicutes;Clostridia;Clostridiales;IncertaeSedisXIV;Blautia;	Bacteria;Firmicutes;Clostridia;Clostridiales;Lachnospiraceae;Blautia;uncultured	DQ793371	99.55	JF781622.1	100
232	0	0	0	2	0	2	4	Firmicutes;Clostridia;	Bacteria;Chloroflexi;Anaerolineae;Anaerolineales;Anaerolineaceae;uncultured;uncultured	FJ535050	79.9188	JF542972.1	76.364
252	0	1	1	0	0	2	4	Firmicutes;Clostridia;Clostridiales;	Bacteria;Firmicutes;Clostridia;Clostridiales;Ruminococcaceae;Incertae	DQ806077	99.05	AM888438.1	99.53
253	1	1	1	1	0	0	4	Firmicutes;Clostridia;Clostridiales;	Bacteria;Firmicutes;Clostridia;Clostridiales;Ruminococcaceae;uncultured;uncultured	FJ365270	99.55	JF547041.1	99.55
258	0	1	1	2	0	0	4	Unclassified	Bacteria;Tenericutes;Mollicutes;RF9;uncultured	AY916186	90.09	GU611738.1	92.31
272	2	0	0	2	0	0	4	Unclassified	Bacteria;Tenericutes;Mollicutes;RF9;uncultured	GQ451294	90.95	AB120829.1	92.73
290	1	0	0	0	2	1	4	Firmicutes;Clostridia;Clostridiales;Lachnospiraceae;	Bacteria;Firmicutes;Clostridia;Clostridiales;Lachnospiraceae;Pseudobutyrivibrio;uncultured	DQ807015	98.18	DQ807015.1	98.18
302	1	1	0	1	1	0	4	Firmicutes;Clostridia;Clostridiales;Ruminococcaceae;	Bacteria;Firmicutes;Clostridia;Clostridiales;Ruminococcaceae;uncultured;uncultured	EU777885	94.09	GU171122.1	96.35
323	0	0	1	2	0	1	4	Firmicutes;Clostridia;Clostridiales;Ruminococcaceae;Anaerotruncus;	Bacteria;Firmicutes;Clostridia;Clostridiales;Ruminococcaceae;Anaerotruncus;uncultured	AY916261	91.03	JF782001.1	93.81
327	1	0	2	0	0	1	4	Firmicutes;Clostridia;Clostridiales;	Bacteria;Firmicutes;Clostridia;Clostridiales;Ruminococcaceae;uncultured;uncultured	EU779135	21	GU604345.1	26
328	0	2	1	0	0	1	4	Unclassified	Bacteria;Firmicutes;Clostridia;Clostridiales;Ruminococcaceae;Faecalibacterium;uncultured	DQ456180	93.4758	JF798243.1	99.08
353	0	0	2	1	0	1	4	Bacteroidetes;Bacteroidia;Bacteroidales;Bacteroidaceae;Bacteroides;	Bacteria;Bacteroidetes;Bacteroidia;Bacteroidales;Bacteroidaceae;Bacteroides;uncultured	FJ440083	100	FJ440083.1	100
379	1	1	2	0	0	0	4	Firmicutes;Clostridia;Clostridiales;	Bacteria;Firmicutes;Clostridia;Clostridiales;Ruminococcaceae;uncultured;uncultured	CU926763	75.2396	CU926763.1	74.3232
392	1	0	0	1	1	1	4	Firmicutes;Clostridia;Clostridiales;IncertaeSedisXIII;	Bacteria;Firmicutes;Clostridia;Clostridiales;Family	DQ805480	100	DQ805480.1	100
404	3	0	0	1	0	0	4	Bacteroidetes;Bacteroidia;Bacteroidales;Porphyromonadaceae;	Bacteria;Bacteroidetes;Bacteroidia;Bacteroidales;Porphyromonadaceae;Barnesiella;uncultured	EF400435	98.12	GU635195.1	99.53
407	1	0	1	1	0	1	4	Proteobacteria;Epsilonproteobacteria;Campylobacterales;Campylobacteraceae;Campylobacter;	Bacteria;Proteobacteria;Epsilonproteobacteria;Campylobacterales;Campylobacteraceae;Campylobacter;Campylobacter	DQ174142	100	JF798248.1	100
413	1	0	0	1	2	0	4	Unclassified	Bacteria;Tenericutes;Mollicutes;RF9;uncultured	EF445188	92.66	HQ705143.1	96.74
416	1	0	2	1	0	0	4	Unclassified	Bacteria;Firmicutes;Clostridia;Clostridiales;Ruminococcaceae;Incertae	AY136666	98.56	FJ508607.1	99.52
424	1	1	0	1	0	1	4	Firmicutes;Clostridia;Clostridiales;	Bacteria;Firmicutes;Clostridia;Clostridiales;Ruminococcaceae;Incertae	AJ404681	28.209	EU622687.1	75.66
425	0	1	0	1	0	2	4	Firmicutes;Clostridia;Clostridiales;Ruminococcaceae;Oscillibacter;	Bacteria;Firmicutes;Clostridia;Clostridiales;Ruminococcaceae;uncultured;uncultured	FJ676706	94.9113	GQ179217.1	100
438	0	3	0	0	0	1	4	Firmicutes;Clostridia;Clostridiales;	Bacteria;Firmicutes;Clostridia;Clostridiales;Ruminococcaceae;Incertae	GQ175513	93.58	JF797914.1	99.08
149	0	0	0	0	0	3	3	Firmicutes;Clostridia;Clostridiales;	Bacteria;Firmicutes;Clostridia;Clostridiales;Ruminococcaceae;Incertae	FJ369047	96.26	JN021851.1	99.07
175	1	2	0	0	0	0	3	Firmicutes;	Bacteria;Firmicutes;Clostridia;Clostridiales;Ruminococcaceae;uncultured;uncultured	EU463592	30.5567	JF664463.1	35.6458
177	1	2	0	0	0	0	3	Firmicutes;	Bacteria;Firmicutes;Erysipelotrichi;Erysipelotrichales;Erysipelotrichaceae;Catenibacterium;uncultured	EU470035	68.3316	HQ319013.1	88.79
179	1	0	2	0	0	0	3	Firmicutes;Clostridia;Clostridiales;Ruminococcaceae;	Bacteria;Firmicutes;Clostridia;Clostridiales;Ruminococcaceae;Anaerofilum;uncultured	GQ871737	91.4	JF781756.1	99.55
187	1	0	0	2	0	0	3	Unclassified	Bacteria;Firmicutes;Clostridia;Clostridiales;Ruminococcaceae;Faecalibacterium;uncultured	EU009819	81.08	EU009819.1	78.67
196	0	0	2	0	0	1	3	Firmicutes;Clostridia;Clostridiales;	Bacteria;Synergistetes;Synergistia;Synergistales;Synergistaceae;uncultured;uncultured	GU304516	67.6338	AB234500.1	82.1926
201	0	0	1	0	2	0	3	Firmicutes;Clostridia;Clostridiales;Ruminococcaceae;	Bacteria;Firmicutes;Clostridia;Clostridiales;Lachnospiraceae;Blautia;uncultured	GQ871710	93.24	GU171108.1	93.18
206	0	1	2	0	0	0	3	Firmicutes;Bacilli;Lactobacillales;Lactobacillaceae;Lactobacillus;	Bacteria;Firmicutes;Bacilli;Lactobacillales;Lactobacillaceae;Lactobacillus;Lactobacillus	AY255802	100	AB626079.1	100
210	0	0	2	0	1	0	3	Firmicutes;Clostridia;Clostridiales;	Bacteria;Firmicutes;Clostridia;Clostridiales;Lachnospiraceae;Incertae	DQ805765	97.62	DQ805765.1	97.62
212	2	1	0	0	0	0	3	Bacteroidetes;Bacteroidia;Bacteroidales;	Bacteria;Bacteroidetes;Bacteroidia;Bacteroidales;Bacteroidaceae;Bacteroides;uncultured	DQ456029	99.55	FJ508899.1	100
214	1	0	0	2	0	0	3	Firmicutes;Clostridia;Clostridiales;	Bacteria;Firmicutes;Clostridia;Clostridiales;Lachnospiraceae;uncultured;uncultured	FJ440067	96.38	GU171129.1	99.1
215	1	0	1	0	1	0	3	Firmicutes;Clostridia;Clostridiales;Ruminococcaceae;	Bacteria;Firmicutes;Clostridia;Clostridiales;Ruminococcaceae;Incertae	DQ808506	98.16	JF797816.1	99.54
217	0	1	2	0	0	0	3	Firmicutes;Bacilli;Lactobacillales;Leuconostocaceae;Leuconostoc;	Bacteria;Firmicutes;Bacilli;Lactobacillales;Leuconostocaceae;Leuconostoc;uncultured	DQ860051	100	AB681815.1	100
225	1	1	0	0	0	1	3	Firmicutes;Clostridia;Clostridiales;	Bacteria;Firmicutes;Clostridia;Clostridiales;Ruminococcaceae;uncultured;uncultured	EU344252	24.09	HQ320670.1	27.0956
226	1	1	0	0	0	1	3	Firmicutes;Clostridia;Clostridiales;Ruminococcaceae;Butyricicoccus;	Bacteria;Firmicutes;Clostridia;Clostridiales;Ruminococcaceae;Incertae	EF025298	99.1	JF798080.1	100
243	2	1	0	0	0	0	3	Proteobacteria;Epsilonproteobacteria;Campylobacterales;Helicobacteraceae;Helicobacter;	Bacteria;Proteobacteria;Epsilonproteobacteria;Campylobacterales;Helicobacteraceae;Helicobacter;Helicobacter	DQ415546	100	FJ390762.1	100
245	1	2	0	0	0	0	3	Firmicutes;Clostridia;Clostridiales;Ruminococcaceae;Oscillibacter;	Bacteria;Firmicutes;Clostridia;Clostridiales;Ruminococcaceae;uncultured;uncultured	EU508728	93.49	AB606363.1	93.49
248	1	2	0	0	0	0	3	Firmicutes;Clostridia;Clostridiales;	Bacteria;Firmicutes;Clostridia;Clostridiales;Lachnospiraceae;uncultured;uncultured	GQ864252	87.7728	GQ864252.1	90.37
259	0	0	0	1	1	1	3	Firmicutes;Clostridia;Clostridiales;Ruminococcaceae;Oscillibacter;	Bacteria;Firmicutes;Clostridia;Clostridiales;Ruminococcaceae;uncultured;uncultured	EU009826	97.74	GU171152.1	99.55
262	1	0	0	0	1	1	3	Firmicutes;Clostridia;Clostridiales;Lachnospiraceae;Roseburia;	Bacteria;Firmicutes;Clostridia;Clostridiales;Lachnospiraceae;Marvinbryantia;uncultured	GQ175396	99.54	GQ175396.1	99.54
263	0	0	0	1	1	1	3	Firmicutes;Clostridia;Clostridiales;	Bacteria;Firmicutes;Clostridia;Clostridiales;Ruminococcaceae;uncultured;uncultured	DQ823984	91.03	JF781629.1	100
264	1	0	1	1	0	0	3	Firmicutes;Clostridia;Clostridiales;	Bacteria;Firmicutes;Clostridia;Clostridiales;Ruminococcaceae;Incertae	EF404855	94.88	JF781789.1	95.81
274	1	2	0	0	0	0	3	Firmicutes;Clostridia;Clostridiales;Ruminococcaceae;Anaerotruncus;	Bacteria;Firmicutes;Clostridia;Clostridiales;Ruminococcaceae;uncultured;uncultured	EU471941	84.14	GU615528.1	83.1798
277	0	0	2	0	1	0	3	Firmicutes;Clostridia;Clostridiales;	Bacteria;Firmicutes;Clostridia;Clostridiales;Lachnospiraceae;uncultured;uncultured	AY981253	85.023	AY328366.1	85.455
282	0	0	0	1	2	0	3	Firmicutes;Clostridia;Clostridiales;Ruminococcaceae;	Bacteria;Firmicutes;Clostridia;Clostridiales;Ruminococcaceae;Anaerotruncus;uncultured	GQ871738	99.55	GQ871738.1	99.55
285	0	1	2	0	0	0	3	Unclassified	Bacteria;Candidate	GU444068	19	AY994043.1	25.65
287	0	2	1	0	0	0	3	Firmicutes;Clostridia;Clostridiales;Ruminococcaceae;	Bacteria;Firmicutes;Clostridia;Clostridiales;Ruminococcaceae;uncultured;uncultured	EU509792	94.57	GU959146.1	96.36
297	0	0	2	0	1	0	3	Firmicutes;Clostridia;Clostridiales;Lachnospiraceae;	Bacteria;Firmicutes;Clostridia;Clostridiales;Ruminococcaceae;uncultured;uncultured	DQ455899	100	DQ455899.1	100
300	0	1	0	0	1	1	3	Firmicutes;Clostridia;Clostridiales;IncertaeSedisXIII;	Bacteria;Firmicutes;Clostridia;Clostridiales;Family	DQ799153	100	DQ799153.1	100
320	1	1	0	0	0	1	3	Firmicutes;	Bacteria;Firmicutes;Clostridia;Clostridiales;Ruminococcaceae;uncultured;uncultured	GQ175441	100	GQ175441.1	100
322	0	2	0	1	0	0	3	Unclassified	Bacteria;Tenericutes;Mollicutes;RF9;uncultured	GQ897339	90.58	GU099344.1	90.91
326	0	1	2	0	0	0	3	Unclassified	Bacteria;Firmicutes;Clostridia;Clostridiales;Ruminococcaceae;uncultured;uncultured	DQ456150	99.54	DQ456150.1	99.54
355	0	0	0	1	2	0	3	Firmicutes;Clostridia;Clostridiales;IncertaeSedisXII;Fusibacter;	Bacteria;Firmicutes;Clostridia;Clostridiales;Family	EF399641	91.48	JF163535.1	91.4
356	0	0	0	0	2	1	3	Firmicutes;Clostridia;Clostridiales;Ruminococcaceae;	Bacteria;Firmicutes;Clostridia;Clostridiales;Ruminococcaceae;Incertae	GQ175456	98.18	GQ175456.1	98.18
362	1	0	1	0	1	0	3	Proteobacteria;	Bacteria;Proteobacteria;Alphaproteobacteria;Rhodospirillales;Rhodospirillaceae;Thalassospira;uncultured	AM238019	98.5446	JN021835.1	99
370	0	0	0	2	0	1	3	Unclassified	Bacteria;Firmicutes;Clostridia;Clostridiales;Ruminococcaceae;uncultured;uncultured	FJ440053	95.337	GU171006.1	99.54
394	1	1	0	1	0	0	3	Firmicutes;Clostridia;Clostridiales;Ruminococcaceae;	Bacteria;Firmicutes;Clostridia;Clostridiales;Ruminococcaceae;Anaerotruncus;uncultured	FJ368429	100	FJ368429.1	100
395	2	0	0	0	0	1	3	Firmicutes;	Bacteria;Firmicutes;Clostridia;Clostridiales;Ruminococcaceae;uncultured;uncultured	AF371823	89.33	EU873585.1	99.55
430	0	0	2	1	0	0	3	Firmicutes;Clostridia;Clostridiales;Ruminococcaceae;Subdoligranulum;	Bacteria;Firmicutes;Clostridia;Clostridiales;Ruminococcaceae;Faecalibacterium;uncultured	DQ456222	94.12	JN021796.1	98.64
432	0	0	1	1	1	0	3	Firmicutes;Clostridia;	Bacteria;Firmicutes;Clostridia;Clostridiales;Ruminococcaceae;Incertae	EU622687	79.15	EU622687.1	78.79
437	0	0	0	1	0	2	3	Unclassified	Bacteria;Firmicutes;Clostridia;Clostridiales;Ruminococcaceae;uncultured;uncultured	FJ367625	97.1883	GU171158.1	97.1883
440	1	0	1	0	1	0	3	Firmicutes;Clostridia;Clostridiales;Ruminococcaceae;Oscillibacter;	Bacteria;Firmicutes;Clostridia;Clostridiales;Lachnospiraceae;uncultured;uncultured	GQ864252	99.09	DQ057379.1	99.55
447	0	1	0	0	0	2	3	Firmicutes;Clostridia;Clostridiales;Ruminococcaceae;Oscillibacter;	Bacteria;Firmicutes;Clostridia;Clostridiales;Ruminococcaceae;uncultured;uncultured	EF402279	92.73	GU170991.1	98.63
462	1	0	1	1	0	0	3	Firmicutes;Clostridia;Clostridiales;Ruminococcaceae;	Bacteria;Firmicutes;Clostridia;Clostridiales;Ruminococcaceae;Faecalibacterium;uncultured	DQ455878	95.48	DQ455878.1	95
480	1	0	1	0	0	1	3	Firmicutes;Clostridia;	Bacteria;Firmicutes;Clostridia;Clostridiales;Lachnospiraceae;uncultured;uncultured	GQ451249	77.5344	JF664463.1	95.91
485	0	0	0	1	1	1	3	Firmicutes;Clostridia;Clostridiales;	Bacteria;Firmicutes;Clostridia;Clostridiales;Lachnospiraceae;uncultured;uncultured	EU774682	91.67	EU774682.1	91.55
510	1	0	1	0	0	1	3	Firmicutes;Clostridia;Clostridiales;Ruminococcaceae;Subdoligranulum;	Bacteria;Bacteroidetes;Bacteroidia;Bacteroidales;Bacteroidaceae;Bacteroides;uncultured	DQ455982	99.09	FJ506006.1	100
517	0	1	1	0	1	0	3	Firmicutes;Clostridia;Clostridiales;Ruminococcaceae;	Bacteria;Firmicutes;Clostridia;Clostridiales;Ruminococcaceae;uncultured;human	BABD01000485	98.62	EF400541.1	99.08
12	2	0	0	0	0	0	2	Unclassified	Bacteria;Firmicutes;Clostridia;Clostridiales;Peptococcaceae;uncultured;uncultured	EU779215	86.61	EU779215.1	85.59
22	0	0	2	0	0	0	2	Firmicutes;Clostridia;Clostridiales;Ruminococcaceae;	Bacteria;Firmicutes;Clostridia;Clostridiales;Lachnospiraceae;Blautia;uncultured	GQ871710	95.05	JF781611.1	98.18
26	0	0	2	0	0	0	2	Firmicutes;Clostridia;Clostridiales;Ruminococcaceae;Sporobacter;	Bacteria;Firmicutes;Clostridia;Clostridiales;Ruminococcaceae;uncultured;uncultured	AM176887	91.7631	AM176887.1	90.8622
61	0	2	0	0	0	0	2	Firmicutes;Clostridia;Clostridiales;Lachnospiraceae;Dorea;	Bacteria;Firmicutes;Clostridia;Clostridiales;Lachnospiraceae;Incertae	DQ057458	95.91	JF781841.1	98.64
82	0	0	0	2	0	0	2	Firmicutes;Clostridia;Clostridiales;Lachnospiraceae;	Bacteria;Firmicutes;Clostridia;Clostridiales;Lachnospiraceae;Incertae	DQ325936	92.31	DQ325936.1	91.3176
85	0	0	0	2	0	0	2	Bacteroidetes;Bacteroidia;Bacteroidales;Porphyromonadaceae;	Bacteria;Bacteroidetes;Bacteroidia;Bacteroidales;Porphyromonadaceae;Barnesiella;uncultured	GQ896847	68.18	FJ511500.1	99.1
115	0	2	0	0	0	0	2	Firmicutes;Clostridia;Clostridiales;Eubacteriaceae;Eubacterium;	Bacteria;Firmicutes;Clostridia;Clostridiales;Ruminococcaceae;Incertae	DQ057387	95.89	JF797753.1	100
125	0	0	0	2	0	0	2	Firmicutes;Clostridia;Clostridiales;	Bacteria;Firmicutes;Clostridia;Clostridiales;Lachnospiraceae;uncultured;uncultured	DQ456463	99.54	JF781687.1	99.54
136	0	0	0	0	2	0	2	Firmicutes;Clostridia;Clostridiales;	Bacteria;Firmicutes;Clostridia;Clostridiales;Lachnospiraceae;uncultured;uncultured	DQ798081	98.15	DQ797749.1	99.07
141	0	0	2	0	0	0	2	Firmicutes;Clostridia;Clostridiales;Lachnospiraceae;	Bacteria;Firmicutes;Clostridia;Clostridiales;Lachnospiraceae;Incertae	EU761627	98.14	GU171242.1	99.07
151	0	0	0	0	0	2	2	Firmicutes;Clostridia;Clostridiales;	Bacteria;Firmicutes;Clostridia;Clostridiales;Lachnospiraceae;Blautia;uncultured	DQ808822	99.53	DQ808822.1	99.53
170	0	0	2	0	0	0	2	Firmicutes;Clostridia;Clostridiales;Ruminococcaceae;	Bacteria;Firmicutes;Clostridia;Clostridiales;Lachnospiraceae;uncultured;uncultured	FJ440031	92.45	GU171122.1	93.78
195	0	0	0	1	1	0	2	Firmicutes;Clostridia;Clostridiales;	Bacteria;Firmicutes;Clostridia;Clostridiales;Ruminococcaceae;Incertae	AY916351	73.9281	FJ366162.1	75.6942
197	0	0	0	1	0	1	2	Unclassified	Bacteria;Tenericutes;Mollicutes;RF9;uncultured	FJ371679	92.34	GU956601.1	91.82
199	0	0	0	1	0	1	2	Firmicutes;Clostridia;Clostridiales;Ruminococcaceae;Acetanaerobacterium;	Bacteria;Firmicutes;Clostridia;Clostridiales;Ruminococcaceae;Faecalibacterium;uncultured	DQ794002	90.5	GU100165.1	88
207	0	0	1	0	1	0	2	Firmicutes;Clostridia;Clostridiales;	Bacteria;Firmicutes;Clostridia;Clostridiales;Ruminococcaceae;Incertae	DQ807465	97.0497	DQ807465.1	97.0497
218	0	0	1	0	1	0	2	Firmicutes;Clostridia;Clostridiales;Ruminococcaceae;	Bacteria;Firmicutes;Clostridia;Clostridiales;Ruminococcaceae;uncultured;uncultured	FJ365996	94.09	JF226672.1	94.01
219	1	0	0	0	0	1	2	Firmicutes;Clostridia;Clostridiales;	Bacteria;Firmicutes;Clostridia;Clostridiales;Lachnospiraceae;uncultured;uncultured	GQ448104	91.89	HM105300.1	93.58
227	0	0	1	1	0	0	2	Firmicutes;Clostridia;Clostridiales;	Bacteria;Firmicutes;Clostridia;Clostridiales;Lachnospiraceae;Incertae	EU505058	39.291	JF635942.1	82.9447
228	0	0	0	1	0	1	2	Unclassified	Bacteria;Firmicutes;Clostridia;Clostridiales;Lachnospiraceae;Incertae	GQ491225	99.55	GQ493303.1	99.55
229	0	0	0	0	1	1	2	Firmicutes;Clostridia;Clostridiales;	Bacteria;Firmicutes;Clostridia;Clostridiales;Ruminococcaceae;uncultured;uncultured	AF371779	87.22	JF781792.1	93.64
230	1	0	0	1	0	0	2	Firmicutes;Clostridia;Clostridiales;Ruminococcaceae;	Bacteria;Firmicutes;Clostridia;Clostridiales;Ruminococcaceae;uncultured;uncultured	DQ808998	99.55	DQ808998.1	99.55
231	0	1	0	0	1	0	2	Firmicutes;Clostridia;Clostridiales;	Bacteria;Firmicutes;Clostridia;Clostridiales;Peptococcaceae;uncultured;uncultured	AY916294	100	AY985282.1	100
233	1	0	0	0	0	1	2	Firmicutes;Clostridia;Clostridiales;	Bacteria;Firmicutes;Clostridia;Clostridiales;Lachnospiraceae;Catabacter;uncultured	EU761885	92.73	JF172118.1	93.18
234	0	0	0	0	1	1	2	Firmicutes;Bacilli;Lactobacillales;Lactobacillaceae;Lactobacillus;	Bacteria;Firmicutes;Bacilli;Lactobacillales;Lactobacillaceae;Lactobacillus;Lactobacillus	AB425925	99.55	EU873665.1	100
235	0	0	0	0	1	1	2	Unclassified	Bacteria;Firmicutes;Clostridia;Clostridiales;Ruminococcaceae;Faecalibacterium;uncultured	DQ456427	99.09	JN021837.1	99.09
241	1	0	0	1	0	0	2	Unclassified	Bacteria;Firmicutes;Clostridia;Clostridiales;Ruminococcaceae;uncultured;uncultured	EU460117	95.48	JF798137.1	99.09
244	0	0	1	0	0	1	2	Firmicutes;Clostridia;Clostridiales;	Bacteria;Firmicutes;Clostridia;Clostridiales;Ruminococcaceae;uncultured;uncultured	DQ057401	98.61	DQ057401.1	98.61
246	1	0	1	0	0	0	2	Firmicutes;Clostridia;Clostridiales;Ruminococcaceae;Anaerofilum;	Bacteria;Firmicutes;Clostridia;Clostridiales;Ruminococcaceae;Subdoligranulum;uncultured	FJ440072	100	FJ440072.1	100
250	0	1	1	0	0	0	2	Unclassified	Bacteria;Firmicutes;Clostridia;Clostridiales;Ruminococcaceae;uncultured;uncultured	EU009808	95.28	EU009808.1	95.28
273	0	1	0	1	0	0	2	Firmicutes;Clostridia;Clostridiales;Lachnospiraceae;Roseburia;	Bacteria;Firmicutes;Clostridia;Clostridiales;Lachnospiraceae;Roseburia;uncultured	EU768128	94.09	EU844564.1	93.64
275	0	0	0	1	1	0	2	Firmicutes;Clostridia;Clostridiales;Ruminococcaceae;	Bacteria;Firmicutes;Clostridia;Clostridiales;Ruminococcaceae;uncultured;uncultured	AM697405	97.73	EF434337.1	98.18
278	0	0	0	1	0	1	2	Unclassified	Bacteria;Firmicutes;Clostridia;Clostridiales;Ruminococcaceae;Incertae	FJ367169	74.7678	HQ329141.1	75.8992
286	1	1	0	0	0	0	2	Firmicutes;Clostridia;Clostridiales;Eubacteriaceae;Eubacterium;	Bacteria;Firmicutes;Clostridia;Clostridiales;Eubacteriaceae;Eubacterium;Eubacterium	AB298909	100	JF057160.1	100
291	1	0	0	0	0	1	2	Unclassified	Bacteria;Firmicutes;Erysipelotrichi;Erysipelotrichales;Erysipelotrichaceae;Catenibacterium;uncultured	DQ793797	99.09	DQ793797.1	99.09
292	1	0	1	0	0	0	2	Firmicutes;Clostridia;Clostridiales;	Bacteria;Firmicutes;Clostridia;Clostridiales;Ruminococcaceae;uncultured;uncultured	DQ806411	89.33	AY667835.2	89.55
294	1	0	0	0	0	1	2	Firmicutes;Clostridia;Clostridiales;	Bacteria;Firmicutes;Clostridia;Clostridiales;Lachnospiraceae;Coprococcus;uncultured	DQ071475	96.79	AM278630.1	97.25
298	1	0	1	0	0	0	2	Firmicutes;Clostridia;Clostridiales;	Bacteria;Firmicutes;Clostridia;Clostridiales;Ruminococcaceae;Incertae	EU622676	95.41	EU622676.1	95.41
299	0	1	0	1	0	0	2	Firmicutes;Clostridia;Clostridiales;Ruminococcaceae;	Bacteria;Firmicutes;Clostridia;Clostridiales;Ruminococcaceae;uncultured;uncultured	DQ806484	93.02	GU170991.1	93.95
305	1	0	0	0	0	1	2	Firmicutes;Clostridia;Clostridiales;	Bacteria;Firmicutes;Clostridia;Clostridiales;Ruminococcaceae;Incertae	DQ456157	99.05	DQ456157.1	99.05
350	0	1	0	0	1	0	2	Unclassified	Bacteria;Firmicutes;Clostridia;Clostridiales;Lachnospiraceae;uncultured;uncultured	EU509838	95.45	EU509838.1	95.45
358	0	0	1	0	1	0	2	Firmicutes;Clostridia;Clostridiales;Ruminococcaceae;Butyricicoccus;	Bacteria;Firmicutes;Clostridia;Clostridiales;Ruminococcaceae;uncultured;uncultured	DQ456225	98.64	DQ456225.1	98.64
359	0	1	1	0	0	0	2	Firmicutes;Clostridia;	Bacteria;Firmicutes;Clostridia;Clostridiales;Ruminococcaceae;Incertae	EF402071	89.19	GU099431.1	80.196
360	0	0	1	1	0	0	2	Firmicutes;Clostridia;Clostridiales;Lachnospiraceae;	Bacteria;Firmicutes;Clostridia;Clostridiales;Lachnospiraceae;uncultured;uncultured	DQ057372	98.18	JF781669.1	99.09
361	0	1	0	1	0	0	2	Unclassified	Bacteria;Firmicutes;Clostridia;Clostridiales;Ruminococcaceae;Incertae	AJ404681	27.2165	EU622687.1	75.98
364	1	1	0	0	0	0	2	Firmicutes;Clostridia;Clostridiales;Ruminococcaceae;Acetanaerobacterium;	Bacteria;Firmicutes;Clostridia;Clostridiales;Ruminococcaceae;uncultured;uncultured	AM277638	99.09	AM277638.2	99.09
365	0	0	1	0	0	1	2	Unclassified	Bacteria;Firmicutes;Clostridia;Clostridiales;Lachnospiraceae;uncultured;uncultured	FJ366202	95.91	DQ793671.1	98.19
371	0	1	0	1	0	0	2	Firmicutes;Clostridia;Clostridiales;Lachnospiraceae;	Bacteria;Firmicutes;Clostridia;Clostridiales;Lachnospiraceae;uncultured;uncultured	EU503829	90.95	HM813346.1	90.91
374	0	0	0	1	1	0	2	Unclassified	Bacteria;Firmicutes;Clostridia;Clostridiales;Ruminococcaceae;uncultured;uncultured	EU465568	92.69	GU171000.1	99.07
378	0	0	1	1	0	0	2	Firmicutes;Clostridia;Clostridiales;	Bacteria;Firmicutes;Clostridia;Clostridiales;Lachnospiraceae;uncultured;uncultured	GQ175448	99.06	GQ175448.1	99.06
381	0	0	0	2	0	0	2	Firmicutes;Clostridia;Clostridiales;	Bacteria;Firmicutes;Clostridia;Clostridiales;Lachnospiraceae;Coprococcus;intestinal	FJ711049	99.07	FJ711049.1	99.07
427	0	0	0	2	0	0	2	Firmicutes;Clostridia;Clostridiales;Lachnospiraceae;	Bacteria;Firmicutes;Clostridia;Clostridiales;Lachnospiraceae;Incertae	EU474240	88.44	JN021845.1	89.09
428	0	0	0	0	0	2	2	Bacteroidetes;Bacteroidia;Bacteroidales;Bacteroidaceae;Bacteroides;	Bacteria;Bacteroidetes;Bacteroidia;Bacteroidales;Bacteroidaceae;Bacteroides;uncultured	GQ449005	98.19	AY978247.1	97.77
429	0	1	0	1	0	0	2	Firmicutes;Clostridia;Clostridiales;	Bacteria;Firmicutes;Clostridia;Clostridiales;Ruminococcaceae;Ruminococcus;uncultured	EU771150	87.78	GQ179102.1	96.36
434	0	0	0	1	0	1	2	Unclassified	Bacteria;Firmicutes;Clostridia;Clostridiales;Lachnospiraceae;uncultured;uncultured	EU460098	19.566	JF635942.1	28.635
481	1	0	0	0	0	1	2	Firmicutes;Clostridia;Clostridiales;Lachnospiraceae;	Bacteria;Firmicutes;Clostridia;Clostridiales;Lachnospiraceae;Incertae	DQ057383	98.64	JN021905.1	98.64
484	1	0	0	0	0	1	2	Firmicutes;Clostridia;Clostridiales;	Bacteria;Firmicutes;Clostridia;Clostridiales;Ruminococcaceae;Incertae	GQ493169	97.24	JF798021.1	97.69
488	0	0	0	1	0	1	2	Firmicutes;Clostridia;Clostridiales;Ruminococcaceae;Oscillibacter;	Bacteria;Firmicutes;Clostridia;Clostridiales;Ruminococcaceae;uncultured;uncultured	FJ371765	100	FJ371765.1	100
491	2	0	0	0	0	0	2	Firmicutes;Clostridia;Clostridiales;Lachnospiraceae;Syntrophococcus;	Bacteria;Firmicutes;Clostridia;Clostridiales;Lachnospiraceae;Incertae	EF025286	97.2	GU171079.1	98.6
0	1	0	0	0	0	0	1	Firmicutes;Clostridia;	Bacteria;Firmicutes;Clostridia;Clostridiales;Ruminococcaceae;Incertae	DQ456395	95.93	EF025227.1	96.82
1	1	0	0	0	0	0	1	Firmicutes;Clostridia;Clostridiales;	Bacteria;Firmicutes;Clostridia;Clostridiales;Lachnospiraceae;uncultured;uncultured	EU456206	87.72	AB075657.1	97.31
2	1	0	0	0	0	0	1	Firmicutes;Clostridia;Clostridiales;Lachnospiraceae;	Bacteria;Firmicutes;Clostridia;Clostridiales;Lachnospiraceae;uncultured;uncultured	EF071375	89.47	GU171183.1	96.88
3	1	0	0	0	0	0	1	Firmicutes;Clostridia;Clostridiales;IncertaeSedisXIII;	Bacteria;Firmicutes;Clostridia;Clostridiales;Family	DQ800752	93.69	DQ800752.1	93.64
4	1	0	0	0	0	0	1	Firmicutes;Clostridia;Clostridiales;Ruminococcaceae;	Bacteria;Firmicutes;Clostridia;Clostridiales;Ruminococcaceae;uncultured;uncultured	DQ793626	99.09	DQ793626.1	99.09
5	1	0	0	0	0	0	1	Firmicutes;Clostridia;Clostridiales;Lachnospiraceae;	Bacteria;Firmicutes;Clostridia;Clostridiales;Lachnospiraceae;Shuttleworthia;uncultured	FJ367589	99.09	FJ367589.1	99.09
6	1	0	0	0	0	0	1	Firmicutes;Clostridia;Clostridiales;Lachnospiraceae;	Bacteria;Firmicutes;Clostridia;Clostridiales;Lachnospiraceae;uncultured;uncultured	GQ898758	95.54	EF025253.1	95.48
7	1	0	0	0	0	0	1	Unclassified	Bacteria;Firmicutes;Clostridia;Clostridiales;Lachnospiraceae;uncultured;uncultured	GQ448104	20	JF797738.1	23.215
8	1	0	0	0	0	0	1	Firmicutes;Clostridia;Clostridiales;	Bacteria;Firmicutes;Clostridia;Clostridiales;Ruminococcaceae;Incertae	EF403010	100	EF403010.1	100
9	1	0	0	0	0	0	1	Proteobacteria;	Bacteria;Tenericutes;Mollicutes;RF9;uncultured	GQ451294	89.24	AB120830.1	88.8423
10	1	0	0	0	0	0	1	Firmicutes;Clostridia;Clostridiales;Ruminococcaceae;Anaerotruncus;	Bacteria;Firmicutes;Clostridia;Clostridiales;Ruminococcaceae;Anaerotruncus;Anaerotruncus	ABGD02000031	99.55	JF797908.1	99.55
11	1	0	0	0	0	0	1	Firmicutes;Clostridia;	Bacteria;Firmicutes;Clostridia;Clostridiales;Ruminococcaceae;uncultured;uncultured	EU772240	81.7	JF797852.1	91.44
13	1	0	0	0	0	0	1	Firmicutes;Clostridia;Clostridiales;Ruminococcaceae;	Bacteria;Firmicutes;Clostridia;Clostridiales;Ruminococcaceae;uncultured;uncultured	DQ793626	90.54	DQ793626.1	90.5
14	1	0	0	0	0	0	1	Firmicutes;Clostridia;Clostridiales;Ruminococcaceae;	Bacteria;Firmicutes;Clostridia;Clostridiales;Lachnospiraceae;uncultured;uncultured	DQ794245	93.21	GU626689.1	99.09
15	1	0	0	0	0	0	1	Firmicutes;Clostridia;Clostridiales;Ruminococcaceae;	Bacteria;Firmicutes;Clostridia;Clostridiales;Ruminococcaceae;Incertae	EF025230	99.09	EF025238.1	99.09
16	1	0	0	0	0	0	1	Bacteroidetes;Bacteroidia;Bacteroidales;Rikenellaceae;Alistipes;	Bacteria;Bacteroidetes;Bacteroidia;Bacteroidales;Rikenellaceae;Alistipes;uncultured	DQ456324	67.1853	JF797956.1	86.58
17	1	0	0	0	0	0	1	Unclassified	Bacteria;Firmicutes;Clostridia;Clostridiales;Ruminococcaceae;Incertae	AY916351	27.0956	EF434338.1	71.49
18	1	0	0	0	0	0	1	Bacteroidetes;Bacteroidia;Bacteroidales;Porphyromonadaceae;Barnesiella;	Bacteria;Bacteroidetes;Bacteroidia;Bacteroidales;Porphyromonadaceae;Barnesiella;Barnesiella	AB267809	95.3865	NR_041508.1	93.8281
19	1	0	0	0	0	0	1	Firmicutes;Clostridia;Clostridiales;Ruminococcaceae;Anaerotruncus;	Bacteria;Firmicutes;Clostridia;Clostridiales;Ruminococcaceae;Anaerotruncus;uncultured	FJ366425	98.19	FJ366425.1	98.19
21	0	0	1	0	0	0	1	Unclassified	Bacteria;Tenericutes;Mollicutes;RF9;uncultured	EU842209	92.73	GU622347.1	94.09
23	0	0	1	0	0	0	1	Firmicutes;Clostridia;Clostridiales;Veillonellaceae;Megamonas;	Bacteria;Firmicutes;Clostridia;Clostridiales;Veillonellaceae;Megamonas;uncultured	EF515511	74.8254	FJ371349.1	87.18
24	0	0	1	0	0	0	1	Unclassified	Bacteria;Firmicutes;Clostridia;Clostridiales;Ruminococcaceae;Faecalibacterium;uncultured	DQ456427	94.4559	JN021837.1	94.4559
25	0	0	1	0	0	0	1	Firmicutes;Clostridia;Clostridiales;Ruminococcaceae;Ethanoligenens;	Bacteria;Firmicutes;Clostridia;Clostridiales;Ruminococcaceae;Anaerotruncus;uncultured	EF434360	99.55	EF434360.1	99.55
27	0	0	1	0	0	0	1	Proteobacteria;	Bacteria;Firmicutes;Clostridia;Clostridiales;Peptococcaceae;uncultured;uncultured	EU887982	80.451	JF342108.1	87.05
28	0	0	1	0	0	0	1	Unclassified	Bacteria;Tenericutes;Mollicutes;RF9;uncultured	EF445188	93.0996	EF445188.1	93.64
29	0	0	1	0	0	0	1	Firmicutes;Clostridia;Clostridiales;Ruminococcaceae;	Bacteria;Firmicutes;Clostridia;Clostridiales;Ruminococcaceae;Incertae	EF071402	95.93	JF798178.1	95.93
30	0	0	1	0	0	0	1	Firmicutes;Clostridia;Clostridiales;Ruminococcaceae;	Bacteria;Firmicutes;Clostridia;Clostridiales;Ruminococcaceae;uncultured;uncultured	EU775146	87.2487	EU775146.1	87.27
31	0	0	1	0	0	0	1	Firmicutes;Clostridia;Clostridiales;Lachnospiraceae;Roseburia;	Bacteria;Firmicutes;Clostridia;Clostridiales;Lachnospiraceae;uncultured;uncultured	DQ904718	90.4068	JF797770.1	95.45
32	0	0	1	0	0	0	1	Unclassified	Bacteria;Firmicutes;Clostridia;Clostridiales;Ruminococcaceae;uncultured;uncultured	EU465804	89.43	JF781972.1	100
33	0	0	1	0	0	0	1	Unclassified	Bacteria;Firmicutes;Clostridia;Clostridiales;Ruminococcaceae;uncultured;uncultured	DQ456468	97.27	DQ456468.1	97.27
34	0	0	0	0	1	0	1	Firmicutes;Clostridia;Clostridiales;Ruminococcaceae;	Bacteria;Firmicutes;Clostridia;Clostridiales;Ruminococcaceae;Incertae	EF400741	98.65	EF400741.1	98.65
35	0	0	0	0	1	0	1	Firmicutes;Clostridia;Clostridiales;	Bacteria;Firmicutes;Clostridia;Clostridiales;Ruminococcaceae;Incertae	GU304166	94.12	GU304166.1	94.09
36	0	0	0	0	1	0	1	Firmicutes;Clostridia;Clostridiales;Ruminococcaceae;	Bacteria;Firmicutes;Clostridia;Clostridiales;Ruminococcaceae;Anaerotruncus;uncultured	EF603286	88.69	EF604546.1	88.18
37	0	0	0	0	1	0	1	Actinobacteria;Actinobacteria;Coriobacteridae;Coriobacteriales;Coriobacterineae;	Bacteria;Actinobacteria;Actinobacteria;Coriobacteridae;Coriobacteriales;Coriobacterineae;Coriobacteriaceae;Eggerthella;Eggerthella	AY321958	92.34	FJ366859.1	91.82
38	0	0	0	0	1	0	1	Unclassified	Bacteria;Firmicutes;Clostridia;Clostridiales;Ruminococcaceae;uncultured;uncultured	AY916208	95.5	AY916208.1	95
39	0	0	0	0	1	0	1	Firmicutes;Clostridia;Clostridiales;Lachnospiraceae;Coprococcus;	Bacteria;Firmicutes;Clostridia;Clostridiales;Lachnospiraceae;Incertae	AJ576354	93.24	AB107485.1	93.67
40	0	0	0	0	1	0	1	Firmicutes;Clostridia;Clostridiales;Ruminococcaceae;	Bacteria;Firmicutes;Clostridia;Clostridiales;Ruminococcaceae;uncultured;uncultured	HM008824	24.6558	FR872698.1	29.544
41	0	0	0	0	1	0	1	Firmicutes;Clostridia;Clostridiales;	Bacteria;Firmicutes;Clostridia;Clostridiales;Ruminococcaceae;Incertae	DQ794713	94.12	AF376454.1	90.545
42	0	0	0	0	1	0	1	Firmicutes;Bacilli;Lactobacillales;Lactobacillaceae;Lactobacillus;	Bacteria;Firmicutes;Bacilli;Lactobacillales;Lactobacillaceae;Lactobacillus;Lactobacillus	AB425929	99	AB559681.1	99
43	0	0	0	0	1	0	1	Firmicutes;Clostridia;Clostridiales;IncertaeSedisXIV;	Bacteria;Bacteroidetes;Bacteroidia;Bacteroidales;S24-7;uncultured	EU776933	81.0355	EU776933.1	79.0587
44	0	0	0	0	1	0	1	Firmicutes;Clostridia;Clostridiales;	Bacteria;Firmicutes;Clostridia;Clostridiales;Ruminococcaceae;Anaerotruncus;uncultured	GQ871738	80.7424	HQ705141.1	88.7341
45	0	0	0	0	1	0	1	Firmicutes;Clostridia;	Bacteria;Firmicutes;Clostridia;Clostridiales;Lachnospiraceae;uncultured;uncultured	AM277985	98.64	AM277985.2	98.64
46	0	0	0	0	1	0	1	Proteobacteria;Alphaproteobacteria;	Bacteria;Proteobacteria;Alphaproteobacteria;Rhodospirillales;Rhodospirillaceae;Thalassospira;uncultured	AY916278	99.55	AY916278.1	99.55
47	0	0	0	0	1	0	1	Firmicutes;Clostridia;Clostridiales;	Bacteria;Firmicutes;Clostridia;Clostridiales;Ruminococcaceae;Fastidiosipila;uncultured	EU844581	86.22	HM535486.1	89.73
48	0	0	0	0	1	0	1	Firmicutes;	Bacteria;Firmicutes;Bacilli;Lactobacillales;Lactobacillaceae;Lactobacillus;uncultured	EU453918	89.09	EF096713.1	87.01
49	0	0	0	0	1	0	1	Firmicutes;Clostridia;Clostridiales;Ruminococcaceae;Subdoligranulum;	Bacteria;Firmicutes;Clostridia;Clostridiales;Ruminococcaceae;Subdoligranulum;uncultured	GQ175370	92.38	JF781927.1	98.18
50	0	0	0	0	1	0	1	Unclassified	Bacteria;Tenericutes;Mollicutes;RF9;uncultured	FJ681070	88.34	HQ716507.1	89.55
51	0	0	0	0	1	0	1	Firmicutes;Clostridia;Clostridiales;Eubacteriaceae;Anaerofustis;	Bacteria;Firmicutes;Clostridia;Clostridiales;Eubacteriaceae;Anaerofustis;uncultured	AM691886	98.64	AM691886.2	98.64
52	0	1	0	0	0	0	1	Firmicutes;Clostridia;Clostridiales;	Bacteria;Firmicutes;Clostridia;Clostridiales;Ruminococcaceae;uncultured;uncultured	GQ175428	88.74	GU606288.1	86.8965
53	0	1	0	0	0	0	1	Firmicutes;Clostridia;Clostridiales;IncertaeSedisXII;Fusibacter;	Bacteria;Firmicutes;Clostridia;Clostridiales;Family	EF399641	88.84	JF163535.1	88.69
54	0	1	0	0	0	0	1	Unclassified	Bacteria;Firmicutes;Clostridia;Clostridiales;Lachnospiraceae;uncultured;uncultured	EF602804	86.78	AY457731.1	93.4626
55	0	1	0	0	0	0	1	Firmicutes;Clostridia;Clostridiales;	Bacteria;Firmicutes;Clostridia;Clostridiales;Ruminococcaceae;uncultured;uncultured	GQ175428	100	JF781996.1	100
56	0	1	0	0	0	0	1	Firmicutes;Clostridia;Clostridiales;	Bacteria;Firmicutes;Clostridia;Clostridiales;Lachnospiraceae;uncultured;uncultured	EU459807	89.29	EU459807.1	88.18
57	0	1	0	0	0	0	1	Firmicutes;Clostridia;Clostridiales;	Bacteria;Firmicutes;Clostridia;Clostridiales;Ruminococcaceae;Incertae	EF402071	90.13	FJ508203.1	90.5
58	0	1	0	0	0	0	1	Firmicutes;Clostridia;Clostridiales;Peptostreptococcaceae;	Bacteria;Firmicutes;Clostridia;Clostridiales;Peptostreptococcaceae;Incertae	EU460700	99.1	AB550230.1	97.5492
59	0	1	0	0	0	0	1	Firmicutes;Clostridia;Clostridiales;	Bacteria;Firmicutes;Clostridia;Clostridiales;Lachnospiraceae;uncultured;uncultured	EU775816	88	EU775816.1	87.11
60	0	1	0	0	0	0	1	Firmicutes;Clostridia;Clostridiales;	Bacteria;Firmicutes;Clostridia;Clostridiales;Ruminococcaceae;uncultured;uncultured	DQ455951	99.55	DQ455951.1	99.55
62	0	1	0	0	0	0	1	Firmicutes;Clostridia;Clostridiales;Ruminococcaceae;	Bacteria;Firmicutes;Clostridia;Clostridiales;Ruminococcaceae;Anaerotruncus;uncultured	DQ456277	97.6437	DQ456277.1	97.6437
63	0	1	0	0	0	0	1	Firmicutes;Clostridia;Clostridiales;Ruminococcaceae;	Bacteria;Firmicutes;Clostridia;Clostridiales;Ruminococcaceae;Incertae	EF405410	99.55	GU105277.1	99.55
64	0	1	0	0	0	0	1	Firmicutes;Clostridia;Clostridiales;Ruminococcaceae;	Bacteria;Firmicutes;Clostridia;Clostridiales;Ruminococcaceae;Anaerofilum;uncultured	DQ793648	95.07	DQ793648.1	95.05
65	0	1	0	0	0	0	1	Firmicutes;Clostridia;Clostridiales;	Bacteria;Firmicutes;Clostridia;Clostridiales;Ruminococcaceae;Incertae	EF404788	90.09	GU104998.1	91.36
66	0	1	0	0	0	0	1	Unclassified	Bacteria;Tenericutes;Mollicutes;RF9;uncultured	EF445188	93.1194	EF445188.1	93.64
67	0	1	0	0	0	0	1	Firmicutes;Clostridia;Clostridiales;Ruminococcaceae;Faecalibacterium;	Bacteria;Firmicutes;Clostridia;Clostridiales;Ruminococcaceae;Faecalibacterium;uncultured	GQ175484	97.75	GU060400.1	97.75
68	0	1	0	0	0	0	1	Firmicutes;Clostridia;Clostridiales;Ruminococcaceae;	Bacteria;Firmicutes;Clostridia;Clostridiales;Ruminococcaceae;uncultured;uncultured	FJ366784	89.19	FJ366802.1	89.14
69	0	1	0	0	0	0	1	Firmicutes;Clostridia;Clostridiales;Ruminococcaceae;Oscillibacter;	Bacteria;Firmicutes;Clostridia;Clostridiales;Ruminococcaceae;uncultured;uncultured	GQ175375	97.74	GQ175375.1	97.74
70	0	1	0	0	0	0	1	Firmicutes;Clostridia;Clostridiales;Ruminococcaceae;	Bacteria;Firmicutes;Clostridia;Clostridiales;Ruminococcaceae;Anaerotruncus;uncultured	DQ057413	97.73	JF798204.1	98.18
71	0	1	0	0	0	0	1	Firmicutes;Clostridia;Clostridiales;	Bacteria;Firmicutes;Clostridia;Clostridiales;Ruminococcaceae;uncultured;uncultured	DQ394593	22	FR872698.1	29.103
72	0	1	0	0	0	0	1	Firmicutes;Clostridia;Clostridiales;	Bacteria;Firmicutes;Clostridia;Clostridiales;Ruminococcaceae;Incertae	EU622687	76.19	EU622687.1	74.45
73	0	1	0	0	0	0	1	Firmicutes;Clostridia;Clostridiales;Ruminococcaceae;	Bacteria;Firmicutes;Clostridia;Clostridiales;Ruminococcaceae;Ruminococcus;uncultured	FJ881191	91.03	GU171071.1	100
74	0	1	0	0	0	0	1	Firmicutes;Clostridia;Clostridiales;	Bacteria;Firmicutes;Clostridia;Clostridiales;Ruminococcaceae;Incertae	FJ366134	97.29	FJ366134.1	96.82
75	0	1	0	0	0	0	1	Unclassified	Bacteria;Firmicutes;Clostridia;Clostridiales;Ruminococcaceae;Faecalibacterium;uncultured	DQ456427	95.45	JN021837.1	95.45
76	0	1	0	0	0	0	1	Bacteroidetes;Bacteroidia;Bacteroidales;	Bacteria;Bacteroidetes;Bacteroidia;Bacteroidales;Porphyromonadaceae;Barnesiella;uncultured	EF400435	88.11	GU635195.1	89.73
77	0	1	0	0	0	0	1	Unclassified	Bacteria;Tenericutes;Mollicutes;RF9;uncultured	FJ681070	89.55	HQ716507.1	89.376
78	0	1	0	0	0	0	1	Firmicutes;Clostridia;Clostridiales;Ruminococcaceae;Lactonifactor;	Bacteria;Firmicutes;Clostridia;Clostridiales;Lachnospiraceae;uncultured;uncultured	FJ366976	97.27	JF781956.1	98.18
79	0	1	0	0	0	0	1	Unclassified	Bacteria;Tenericutes;Mollicutes;RF9;uncultured	AM277404	94.1952	AM888716.1	94.1952
80	0	0	0	1	0	0	1	Unclassified	Bacteria;Firmicutes;Clostridia;Clostridiales;Ruminococcaceae;Subdoligranulum;uncultured	AF376216	78.9384	HQ716190.1	89.69
81	0	0	0	1	0	0	1	Firmicutes;Clostridia;Clostridiales;	Bacteria;Firmicutes;Clostridia;Clostridiales;Peptococcaceae;uncultured;uncultured	EU234093	84.82	AB181442.1	85.91
83	0	0	0	1	0	0	1	Firmicutes;Clostridia;Clostridiales;	Bacteria;Firmicutes;Clostridia;Clostridiales;Ruminococcaceae;uncultured;uncultured	GQ175455	97.73	GQ175455.1	97.73
84	0	0	0	1	0	0	1	Firmicutes;Clostridia;Clostridiales;Ruminococcaceae;Faecalibacterium;	Bacteria;Firmicutes;Clostridia;Clostridiales;Ruminococcaceae;Faecalibacterium;uncultured	AF376208	70	GU628545.1	92.2185
86	0	0	0	1	0	0	1	Firmicutes;Clostridia;Clostridiales;Lachnospiraceae;	Bacteria;Firmicutes;Clostridia;Clostridiales;Ruminococcaceae;Faecalibacterium;uncultured	DQ800372	95.95	GQ179549.1	95.95
87	0	0	0	1	0	0	1	Firmicutes;Clostridia;Clostridiales;Lachnospiraceae;	Bacteria;Firmicutes;Clostridia;Clostridiales;Lachnospiraceae;uncultured;uncultured	GQ175414	63.635	DQ057368.1	83.47
88	0	0	0	1	0	0	1	Firmicutes;Clostridia;Clostridiales;Ruminococcaceae;	Bacteria;Firmicutes;Clostridia;Clostridiales;Ruminococcaceae;uncultured;uncultured	EU509792	92.38	GU959146.1	95.45
89	0	0	0	1	0	0	1	Firmicutes;Clostridia;Clostridiales;Peptostreptococcaceae;Sporacetigenium;	Bacteria;Firmicutes;Clostridia;Clostridiales;Peptostreptococcaceae;Incertae	DQ978214	97.73	FJ375795.1	98.64
90	0	0	0	1	0	0	1	Firmicutes;Clostridia;Clostridiales;	Bacteria;Firmicutes;Clostridia;Clostridiales;Lachnospiraceae;uncultured;uncultured	DQ456168	97.27	DQ456168.1	97.27
91	0	0	0	1	0	0	1	Firmicutes;Clostridia;Clostridiales;Lachnospiraceae;	Bacteria;Firmicutes;Clostridia;Clostridiales;Lachnospiraceae;Incertae	DQ799949	95.45	JF781787.1	99.55
92	0	0	0	1	0	0	1	Firmicutes;Clostridia;Clostridiales;Ruminococcaceae;Acetanaerobacterium;	Bacteria;Firmicutes;Clostridia;Clostridiales;Ruminococcaceae;Incertae	EU622694	92.83	EU622694.1	92.76
93	0	0	0	1	0	0	1	Firmicutes;Clostridia;Clostridiales;Ruminococcaceae;	Bacteria;Firmicutes;Clostridia;Clostridiales;Ruminococcaceae;Incertae	FJ364578	93.24	FJ510882.1	93.18
94	0	0	0	1	0	0	1	Actinobacteria;Actinobacteria;Coriobacteridae;Coriobacteriales;Coriobacterineae;	Bacteria;Firmicutes;Clostridia;Clostridiales;Lachnospiraceae;uncultured;uncultured	DQ805040	99.55	AM405783.1	99.55
95	0	0	0	1	0	0	1	Firmicutes;Clostridia;Clostridiales;	Bacteria;Tenericutes;Mollicutes;RF9;uncultured	FJ681420	61.6392	FJ681420.1	85.11
96	0	0	0	1	0	0	1	Firmicutes;Clostridia;Clostridiales;	Bacteria;Firmicutes;Clostridia;Clostridiales;Lachnospiraceae;uncultured;uncultured	DQ904718	96.82	JF798167.1	96.38
97	0	0	0	0	0	1	1	Firmicutes;Clostridia;Clostridiales;	Bacteria;Firmicutes;Clostridia;Clostridiales;Lachnospiraceae;uncultured;uncultured	GQ175414	61	JF782038.1	61
99	0	0	0	0	0	1	1	Firmicutes;Clostridia;Clostridiales;IncertaeSedisXIII;Anaerovorax;	Bacteria;Firmicutes;Clostridia;Clostridiales;Family	DQ795266	99.55	DQ803322.1	99.55
100	0	0	0	0	0	1	1	Firmicutes;Clostridia;	Bacteria;Verrucomicrobia;Verrucomicrobiae;Verrucomicrobiales;Verrucomicrobiaceae;Akkermansia;uncultured	GQ449189	87.44	JF640882.1	93.1194
101	0	0	0	0	0	1	1	Firmicutes;Clostridia;Clostridiales;Lachnospiraceae;	Bacteria;Firmicutes;Clostridia;Clostridiales;Ruminococcaceae;Incertae	FJ369504	70.0575	JF781797.1	88.79
102	0	0	0	0	0	1	1	Firmicutes;Clostridia;Clostridiales;Ruminococcaceae;	Bacteria;Firmicutes;Clostridia;Clostridiales;Ruminococcaceae;uncultured;uncultured	DQ057382	65.6533	JF798019.1	90
103	0	0	0	0	0	1	1	Firmicutes;Clostridia;Clostridiales;	Bacteria;Firmicutes;Clostridia;Clostridiales;Lachnospiraceae;uncultured;uncultured	FJ367784	95.93	FJ367784.1	95.91
104	0	0	0	0	0	1	1	Firmicutes;Clostridia;Clostridiales;	Bacteria;Firmicutes;Clostridia;Clostridiales;Lachnospiraceae;uncultured;uncultured	EF434357	95.5	GU633741.1	96.82
105	0	0	0	0	0	1	1	Firmicutes;Clostridia;Clostridiales;	Bacteria;Firmicutes;Clostridia;Thermoanerobacterales;Thermoanaerobacteraceae;Gelria;uncultured	FJ365119	97.75	AB606260.1	98.65
106	0	0	0	0	0	1	1	Firmicutes;Clostridia;Clostridiales;Ruminococcaceae;Oscillibacter;	Bacteria;Firmicutes;Clostridia;Clostridiales;Ruminococcaceae;uncultured;uncultured	EF402279	93.67	EF402279.1	93.64
107	0	0	0	0	0	1	1	Firmicutes;Clostridia;Clostridiales;	Bacteria;Firmicutes;Clostridia;Clostridiales;Ruminococcaceae;uncultured;uncultured	EU771527	73.256	DQ057416.1	85.45
108	0	0	0	0	0	1	1	Firmicutes;Clostridia;Clostridiales;	Bacteria;Firmicutes;Clostridia;Clostridiales;Ruminococcaceae;Fastidiosipila;uncultured	EF686617	85.65	HM535486.1	87.5
109	0	0	0	0	0	1	1	Firmicutes;Clostridia;Clostridiales;Ruminococcaceae;	Bacteria;Firmicutes;Clostridia;Clostridiales;Ruminococcaceae;uncultured;uncultured	GQ175388	89.82	JF797882.1	88.41
110	0	0	0	0	0	1	1	Firmicutes;Clostridia;Clostridiales;IncertaeSedisXIII;Anaerovorax;	Bacteria;Firmicutes;Clostridia;Clostridiales;Family	DQ327404	100	GQ175378.1	100
111	0	0	0	0	0	1	1	Firmicutes;Clostridia;Clostridiales;Ruminococcaceae;	Bacteria;Firmicutes;Clostridia;Clostridiales;Ruminococcaceae;Incertae	DQ327036	94.59	JF797881.1	99.09
112	0	0	0	0	0	1	1	Firmicutes;Clostridia;Clostridiales;	Bacteria;Firmicutes;Clostridia;Clostridiales;Ruminococcaceae;Incertae	DQ327036	99.09	AM692714.1	99.55
113	0	0	1	0	0	0	1	Firmicutes;Clostridia;Clostridiales;Ruminococcaceae;	Bacteria;Firmicutes;Clostridia;Clostridiales;Lachnospiraceae;Incertae	EF406614	90.99	AB626949.1	93.18
114	0	0	1	0	0	0	1	Firmicutes;Clostridia;	Bacteria;Firmicutes;Clostridia;Clostridiales;Lachnospiraceae;uncultured;uncultured	EU777932	68.874	JF645059.1	84.62
116	0	1	0	0	0	0	1	Firmicutes;	Bacteria;Firmicutes;Clostridia;Clostridiales;Ruminococcaceae;uncultured;uncultured	DQ238617	95.5	GU171159.1	95.89
117	0	1	0	0	0	0	1	Firmicutes;Clostridia;Clostridiales;	Bacteria;Firmicutes;Clostridia;Clostridiales;Ruminococcaceae;Faecalibacterium;uncultured	DQ456180	96.8	JF781753.1	97.26
118	0	0	0	0	0	1	1	Firmicutes;Clostridia;Clostridiales;Ruminococcaceae;	Bacteria;Firmicutes;Clostridia;Clostridiales;Ruminococcaceae;uncultured;uncultured	EF434364	91.56	GU959473.1	93.69
119	0	0	1	0	0	0	1	Firmicutes;Clostridia;Clostridiales;	Bacteria;Firmicutes;Clostridia;Clostridiales;Lachnospiraceae;uncultured;uncultured	GQ448104	84.16	GU171167.1	90.91
120	0	0	1	0	0	0	1	Firmicutes;Clostridia;Clostridiales;	Bacteria;Firmicutes;Clostridia;Clostridiales;Ruminococcaceae;uncultured;uncultured	DQ793508	96.36	DQ793508.1	96.36
121	0	0	0	0	1	0	1	Unclassified	Bacteria;Firmicutes;Clostridia;Clostridiales;Ruminococcaceae;uncultured;uncultured	FJ365262	95.8023	JF781610.1	97.25
122	0	1	0	0	0	0	1	Firmicutes;Clostridia;Clostridiales;Ruminococcaceae;	Bacteria;Firmicutes;Clostridia;Clostridiales;Ruminococcaceae;Incertae	FJ881068	90.288	GU170991.1	91.32
123	0	1	0	0	0	0	1	Firmicutes;Clostridia;Clostridiales;	Bacteria;Firmicutes;Clostridia;Clostridiales;Ruminococcaceae;uncultured;uncultured	EU776967	95	EU776967.1	94.95
124	0	0	0	1	0	0	1	Firmicutes;Clostridia;Clostridiales;	Bacteria;Firmicutes;Clostridia;Clostridiales;Ruminococcaceae;uncultured;uncultured	DQ793697	68.173	AM278888.1	86.13
126	0	0	1	0	0	0	1	Bacteroidetes;Bacteroidia;Bacteroidales;	Bacteria;Tenericutes;Mollicutes;RF9;uncultured	FJ440078	62.6176	FJ440078.1	62.6176
127	0	0	1	0	0	0	1	Firmicutes;Clostridia;Clostridiales;Ruminococcaceae;	Bacteria;Firmicutes;Clostridia;Clostridiales;Ruminococcaceae;uncultured;uncultured	EU463788	89.04	GU614315.1	90.32
128	0	0	0	0	1	0	1	Firmicutes;	Bacteria;Firmicutes;Clostridia;Clostridiales;Lachnospiraceae;uncultured;uncultured	DQ456076	74.7864	DQ456076.1	73.7891
129	0	0	0	0	1	0	1	Firmicutes;Clostridia;Clostridiales;Ruminococcaceae;Sporobacter;	Bacteria;Firmicutes;Clostridia;Clostridiales;Ruminococcaceae;uncultured;uncultured	EU472439	89.45	GU605004.1	89.86
130	0	1	0	0	0	0	1	Actinobacteria;Actinobacteria;Actinobacteridae;Bifidobacteriales;Bifidobacteriaceae;	Bacteria;Firmicutes;Clostridia;Clostridiales;Ruminococcaceae;Subdoligranulum;uncultured	DQ455909	51.5476	GU361830.1	79.84
131	0	1	0	0	0	0	1	Firmicutes;Clostridia;Clostridiales;	Bacteria;Firmicutes;Clostridia;Clostridiales;Lachnospiraceae;uncultured;uncultured	DQ799464	93.61	AM275714.1	95.85
132	0	1	0	0	0	0	1	Bacteroidetes;Bacteroidia;Bacteroidales;Porphyromonadaceae;Barnesiella;	Bacteria;Bacteroidetes;Bacteroidia;Bacteroidales;Porphyromonadaceae;Barnesiella;Barnesiella	AB267809	95.89	NR_041508.1	95.85
133	0	0	0	1	0	0	1	Unclassified	Bacteria;Firmicutes;Clostridia;Clostridiales;Ruminococcaceae;uncultured;uncultured	FJ681209	99.54	JF798214.1	99.54
134	1	0	0	0	0	0	1	Firmicutes;Clostridia;Clostridiales;Ruminococcaceae;	Bacteria;Firmicutes;Clostridia;Clostridiales;Ruminococcaceae;Incertae	FJ364659	84.7242	GU939246.1	81.5408
135	0	0	1	0	0	0	1	Firmicutes;Clostridia;Clostridiales;Ruminococcaceae;	Bacteria;Firmicutes;Clostridia;Clostridiales;Ruminococcaceae;Faecalibacterium;uncultured	DQ794002	91.82	EF071446.1	95.37
137	0	1	0	0	0	0	1	Firmicutes;Clostridia;Clostridiales;Lachnospiraceae;	Bacteria;Firmicutes;Clostridia;Clostridiales;Lachnospiraceae;Incertae	EU009813	98.61	AB075647.1	99.07
138	0	1	0	0	0	0	1	Firmicutes;Clostridia;Clostridiales;	Bacteria;Firmicutes;Clostridia;Clostridiales;Lachnospiraceae;uncultured;uncultured	AM278918	100	AM278918.2	100
139	0	1	0	0	0	0	1	Unclassified	Bacteria;Tenericutes;Mollicutes;RF9;uncultured	EU844259	78.6741	HQ183999.1	77.146
140	0	0	0	1	0	0	1	Firmicutes;Clostridia;Clostridiales;	Bacteria;Firmicutes;Clostridia;Clostridiales;Lachnospiraceae;Coprococcus;uncultured	EF025273	96.2379	JF797932.1	98.0793
142	0	0	1	0	0	0	1	Firmicutes;Clostridia;Clostridiales;	Bacteria;Firmicutes;Clostridia;Clostridiales;Ruminococcaceae;Incertae	DQ456157	96.2082	DQ456157.1	96.2082
143	0	0	1	0	0	0	1	Firmicutes;Clostridia;Clostridiales;	Bacteria;Firmicutes;Clostridia;Clostridiales;Ruminococcaceae;Incertae	DQ456166	100	DQ456166.1	100
144	0	0	0	0	1	0	1	Firmicutes;Clostridia;Clostridiales;	Bacteria;Firmicutes;Clostridia;Clostridiales;Lachnospiraceae;Incertae	DQ823985	92.5254	AB075612.1	97.67
145	0	0	0	0	1	0	1	Firmicutes;Clostridia;Clostridiales;Lachnospiraceae;Marvinbryantia;	Bacteria;Firmicutes;Clostridia;Clostridiales;Lachnospiraceae;uncultured;uncultured	DQ456478	96.28	JF798160.1	96.28
146	0	0	0	1	0	0	1	Firmicutes;Clostridia;Clostridiales;	Bacteria;Firmicutes;Clostridia;Clostridiales;Lachnospiraceae;Coprococcus;uncultured	DQ071475	95.83	AM278630.1	97.69
147	0	0	0	0	0	1	1	Unclassified	Bacteria;Firmicutes;Erysipelotrichi;Erysipelotrichales;Erysipelotrichaceae;uncultured;uncultured	FJ367843	96.74	GQ178884.1	96.74
148	0	1	0	0	0	0	1	Firmicutes;Clostridia;Clostridiales;	Bacteria;Firmicutes;Clostridia;Clostridiales;Lachnospiraceae;Coprococcus;uncultured	DQ071475	94.39	AB075654.1	96.73
150	0	0	0	0	0	1	1	Firmicutes;Clostridia;Clostridiales;Lachnospiraceae;	Bacteria;Firmicutes;Clostridia;Clostridiales;Lachnospiraceae;uncultured;uncultured	FJ366976	92.52	JF797848.1	95.33
152	0	1	0	0	0	0	1	Firmicutes;Clostridia;Clostridiales;	Bacteria;Firmicutes;Clostridia;Clostridiales;Ruminococcaceae;Incertae	DQ057416	98.6	DQ057416.1	98.6
154	0	0	0	1	0	0	1	Firmicutes;Clostridia;Clostridiales;	Bacteria;Firmicutes;Clostridia;Clostridiales;Ruminococcaceae;Faecalibacterium;uncultured	DQ456180	98.12	JN021802.1	98.12
155	1	0	0	0	0	0	1	Firmicutes;	Bacteria;Cyanobacteria;4C0d-2;uncultured	FJ673163	93.95	HQ716357.1	94.81
156	0	0	1	0	0	0	1	Firmicutes;Clostridia;Clostridiales;Ruminococcaceae;	Bacteria;Firmicutes;Clostridia;Clostridiales;Ruminococcaceae;uncultured;uncultured	EU842503	87.85	GU621020.1	88.21
157	0	0	0	0	1	0	1	Bacteroidetes;Bacteroidia;Bacteroidales;Bacteroidaceae;Bacteroides;	Bacteria;Bacteroidetes;Bacteroidia;Bacteroidales;Bacteroidaceae;Bacteroides;uncultured	GQ449084	100	JF794878.1	100
158	0	0	0	0	1	0	1	Firmicutes;Clostridia;Clostridiales;Ruminococcaceae;	Bacteria;Firmicutes;Clostridia;Clostridiales;Ruminococcaceae;uncultured;uncultured	FJ367857	98.1	FJ367857.1	98.1
159	0	0	0	0	1	0	1	Firmicutes;Clostridia;Clostridiales;Ruminococcaceae;	Bacteria;Firmicutes;Clostridia;Clostridiales;Ruminococcaceae;uncultured;uncultured	EU766105	90.981	EU766105.1	90.9513
160	0	1	0	0	0	0	1	Firmicutes;Clostridia;Clostridiales;Ruminococcaceae;Butyricicoccus;	Bacteria;Firmicutes;Clostridia;Clostridiales;Ruminococcaceae;Incertae	DQ394300	99.53	DQ394300.1	99.53
161	0	1	0	0	0	0	1	Unclassified	Bacteria;Firmicutes;Clostridia;Clostridiales;Ruminococcaceae;Faecalibacterium;uncultured	DQ456180	94.37	JF781753.1	94.79
162	0	1	0	0	0	0	1	Firmicutes;Clostridia;Clostridiales;	Bacteria;Firmicutes;Clostridia;Clostridiales;Ruminococcaceae;Incertae	EF434371	95.73	JF781892.1	96.21
163	0	1	0	0	0	0	1	Firmicutes;Clostridia;Clostridiales;Lachnospiraceae;	Bacteria;Firmicutes;Clostridia;Clostridiales;Lachnospiraceae;Incertae	EU009784	88.48	JF798185.1	87.74
164	1	0	0	0	0	0	1	Firmicutes;Clostridia;Clostridiales;Ruminococcaceae;Lactonifactor;	Bacteria;Firmicutes;Clostridia;Clostridiales;Lachnospiraceae;Roseburia;uncultured	GQ492822	100	GQ492822.1	100
165	1	0	0	0	0	0	1	Firmicutes;Clostridia;Clostridiales;	Bacteria;Firmicutes;Clostridia;Clostridiales;Lachnospiraceae;Incertae	FJ366437	96.67	JF181803.1	96.67
166	0	0	1	0	0	0	1	Firmicutes;Clostridia;Clostridiales;Ruminococcaceae;Lactonifactor;	Bacteria;Firmicutes;Clostridia;Clostridiales;Lachnospiraceae;Roseburia;uncultured	GQ492822	95.71	FJ390567.1	96.67
167	0	1	0	0	0	0	1	Firmicutes;Clostridia;	Bacteria;Firmicutes;Clostridia;Clostridiales;Ruminococcaceae;Incertae	DQ455875	95.75	JF781892.1	97.16
168	0	0	0	1	0	0	1	Firmicutes;Clostridia;Clostridiales;	Bacteria;Firmicutes;Clostridia;Clostridiales;Ruminococcaceae;uncultured;uncultured	DQ793702	95.6637	AM278888.1	97.16
169	1	0	0	0	0	0	1	Firmicutes;Clostridia;Clostridiales;Lachnospiraceae;	Bacteria;Firmicutes;Clostridia;Clostridiales;Lachnospiraceae;Incertae	FJ680269	92.38	GU606787.1	92.79
171	0	0	0	0	1	0	1	Firmicutes;Clostridia;Clostridiales;	Bacteria;Firmicutes;Clostridia;Clostridiales;Lachnospiraceae;uncultured;uncultured	EF445166	87.68	FR872700.1	98.56
172	0	0	0	0	0	1	1	Firmicutes;Erysipelotrichi;Erysipelotrichales;Erysipelotrichaceae;	Bacteria;Firmicutes;Clostridia;Clostridiales;Ruminococcaceae;uncultured;uncultured	DQ794161	99.52	GQ175387.1	99.52
173	0	1	0	0	0	0	1	Firmicutes;Clostridia;Clostridiales;Ruminococcaceae;	Bacteria;Firmicutes;Clostridia;Clostridiales;Lachnospiraceae;uncultured;uncultured	FJ440031	99.52	FR872701.1	99.52
